# Supplementary material for: Dual Aspect of the Pandemic on the African Continent: Viral Distribution and Shifting Demographic Susceptibility to SARS-CoV-2
Source: Viruses. 2026 Apr 30;18(5):524. doi: 10.3390/v18050524 (PMC13211388; doi:10.3390/v18050524)
Supplement: Supplementary file 1 [file viruses-18-00524-s001.zip]

Archive with 16 entries (14 files):
- viruses-3981074-supplementary 10 12 25/
- viruses-3981074-supplementary 10 12 25/viruses-3981074-supplementary files/
- viruses-3981074-supplementary 10 12 25/viruses-3981074-supplementary files/Table_S1.xlsx
- viruses-3981074-supplementary 10 12 25/viruses-3981074-supplementary files/Table_S10.xlsx
- viruses-3981074-supplementary 10 12 25/viruses-3981074-supplementary files/Table_S11.xlsx
- viruses-3981074-supplementary 10 12 25/viruses-3981074-supplementary files/Table_S12.xlsx
- viruses-3981074-supplementary 10 12 25/viruses-3981074-supplementary files/Table_S13.xlsx
- viruses-3981074-supplementary 10 12 25/viruses-3981074-supplementary files/Table_S2.xlsx
- viruses-3981074-supplementary 10 12 25/viruses-3981074-supplementary files/Table_S3.xlsx
- viruses-3981074-supplementary 10 12 25/viruses-3981074-supplementary files/Table_S4.xlsx
- viruses-3981074-supplementary 10 12 25/viruses-3981074-supplementary files/Table_S5.xlsx
- viruses-3981074-supplementary 10 12 25/viruses-3981074-supplementary files/Table_S6.xlsx
- viruses-3981074-supplementary 10 12 25/viruses-3981074-supplementary files/Table_S7.xlsx
- viruses-3981074-supplementary 10 12 25/viruses-3981074-supplementary files/Table_S8.xlsx
- viruses-3981074-supplementary 10 12 25/viruses-3981074-supplementary files/Table_S9.xlsx
- viruses-3981074-supplementary 10 12 25/viruses-3981074-supplementary files/viruses-3981074-supplementary.docx
