# Supplementary material for: Dual Aspect of the Pandemic on the African Continent: Viral Distribution and Shifting Demographic Susceptibility to SARS-CoV-2
Source: Viruses. 2026 Apr 30;18(5):524. doi: 10.3390/v18050524 (PMC13211388; doi:10.3390/v18050524)
Supplement: Supplementary file 1 [file viruses-18-00524-s001.zip › viruses-3981074-supplementary 10 12 25/viruses-3981074-supplementary files/Table_S1.xlsx]

## Sheet: Table_S1
	2020	2021	2022	2023	2024	Total country
Total year	17847	84888	53963	14060	2390	173148
Algeria	94	229	555	195	142	1215
Angola	151	1095	89	0	0	1335
Benin	12	1126	167	1	0	1306
Botswana	80	2922	2287	82	19	5390
Burkina Faso	395	385	81	5	0	866
Burundi	0	157	0	0	0	157
Cabo Verde	13	335	479	216	4	1047
Cameroon	118	921	737	13	21	1810
Central African Republic	10	121	71	13	6	221
Chad	0	68	23	0	0	91
Comoros	0	34	8	0	0	42
Cote d’Ivoire	116	664	167	87	53	1087
Democratic Republic of the Congo	539	691	183	22	23	1458
Djibouti	59	432	515	8	0	1014
Egypt	807	1130	2447	547	54	4985
Equatorial Guinea	139	73	1	0	0	213
Eswatini	17	753	444	95	0	1309
Ethiopia	8	555	255	1	0	819
Gabon	184	792	52	0	0	1028
Gambia	418	743	253	0	0	1414
Ghana	305	3377	1577	90	122	5471
Guinea	182	383	300	68	1	934
Guinea-Bissau	8	40	0	0	0	48
Kenya	2324	7256	3154	625	182	13541
Lesotho	15	174	91	21	0	301
Liberia	3	153	16	0	0	172
Libya	24	125	32	0	0	181
Madagascar	369	458	53	50	31	961
Malawi	68	1190	189	21	0	1468
Mali	59	187	147	15	0	408
Mauritania	4	118	20	0	0	142
Mauritius	46	843	5674	2362	293	9218
Mayotte	0	926	304	10	1	1241
Morocco	309	543	1506	178	7	2543
Mozambique	165	1085	426	308	14	1998
Namibia	0	582	225	55	2	864
Niger	104	125	158	21	0	408
Nigeria	458	6025	1375	116	330	8304
Republic of the Congo	71	513	125	19	0	728
Reunion	4	9600	9436	2643	1	21684
Rwanda	184	548	55	0	0	787
Sao Tome and Principe	0	10	0	0	0	10
Senegal	1090	3486	1629	83	134	6422
Seychelles	4	1058	490	0	0	1552
Sierra Leone	18	110	0	0	1	129
Somalia	24	18	3	10	0	55
South Africa	7345	27690	16069	5244	830	57178
South Sudan	1	169	0	0	11	181
Sudan	28	306	222	6	0	562
Tanzania	0	31	0	0	0	31
Togo	47	604	432	32	0	1115
Tunisia	208	1731	513	234	44	2730
Uganda	399	762	593	374	59	2187
Zambia	489	837	255	172	5	1758
Zimbabwe	332	599	80	18	0	1029
Total year	17847	84888	53963	14060	2390	173148
