# Supplementary material for: Dual Aspect of the Pandemic on the African Continent: Viral Distribution and Shifting Demographic Susceptibility to SARS-CoV-2
Source: Viruses. 2026 Apr 30;18(5):524. doi: 10.3390/v18050524 (PMC13211388; doi:10.3390/v18050524)
Supplement: Supplementary file 1 [file viruses-18-00524-s001.zip › viruses-3981074-supplementary 10 12 25/viruses-3981074-supplementary files/Table_S10.xlsx]

## Sheet: Table_S10
Cluster Name	Dominant Clade	Dominance Threshold (%)	CFR (%)	95% CI Lower Bound (%)	95% CI Upper Bound (%)	Total Cases	Total Deaths
Atlantic West Africa - Early Pandemic Waves	G	50	2.46839	2.31004	2.6373	34571	853
Atlantic West Africa - Early Pandemic Waves	G	60	2.32175	2.14674	2.51068	26344	612
Atlantic West Africa - Early Pandemic Waves	G	75	1.48181	1.25577	1.74782	9323	138
Atlantic West Africa - Early Pandemic Waves	GK	50	2.09846	1.98063	2.22313	53720	1127
Atlantic West Africa - Early Pandemic Waves	GK	60	2.09846	1.98063	2.22313	53720	1127
Atlantic West Africa - Early Pandemic Waves	GK	75	2.29108	1.84792	2.83743	3548	81
Atlantic West Africa - Early Pandemic Waves	GRA	50	0.583081	0.515839	0.659032	43598	254
Atlantic West Africa - Early Pandemic Waves	GRA	60	0.583081	0.515839	0.659032	43598	254
Atlantic West Africa - Early Pandemic Waves	GRA	75	0.617095	0.544981	0.698683	40038	247
Disparate - Alpha & Specific Delta Wave	G	50	0.891304	0.299979	2.61766	329	3
Disparate - Alpha & Specific Delta Wave	G	60	0.891304	0.299979	2.61766	329	3
Disparate - Alpha & Specific Delta Wave	GH	50	4.53698	4.39145	4.68708	76162	3455
Disparate - Alpha & Specific Delta Wave	GH	60	3.77	3.58958	3.95911	40843	1540
Disparate - Alpha & Specific Delta Wave	GK	50	2.84754	2.79702	2.89894	409226	11653
Disparate - Alpha & Specific Delta Wave	GK	60	2.84754	2.79702	2.89894	409226	11653
Disparate - Alpha & Specific Delta Wave	GK	75	2.16406	2.11656	2.21261	352667	7632
Disparate - Alpha & Specific Delta Wave	GRA	50	0.838961	0.813503	0.865208	478279	4013
Disparate - Alpha & Specific Delta Wave	GRA	60	0.740747	0.716614	0.765687	469275	3476
Disparate - Alpha & Specific Delta Wave	GRA	75	0.735934	0.711767	0.760915	464832	3421
Disparate - Alpha & Specific Delta Wave	GRY	50	4.24728	4.1227	4.37546	97831	4155
Disparate - Alpha & Specific Delta Wave	GRY	60	3.93554	3.76772	4.11051	49454	1946
East/Southern Africa - Diverse Delta Waves	G	50	3.61903	3.23205	4.0504	8023	290
East/Southern Africa - Diverse Delta Waves	G	60	6.73784	5.75306	7.87709	2148	145
East/Southern Africa - Diverse Delta Waves	G	75	9.95316	7.60176	12.9301	488	49
East/Southern Africa - Diverse Delta Waves	GH	50	2.82452	2.65195	3.00798	33300	941
East/Southern Africa - Diverse Delta Waves	GK	50	1.92441	1.88586	1.96374	478194	9202
East/Southern Africa - Diverse Delta Waves	GK	60	1.92441	1.88586	1.96374	478194	9202
East/Southern Africa - Diverse Delta Waves	GK	75	1.27508	1.23993	1.31121	380811	4856
East/Southern Africa - Diverse Delta Waves	GRA	50	0.441411	0.421024	0.46278	387507	1710
East/Southern Africa - Diverse Delta Waves	GRA	60	0.441411	0.421024	0.46278	387507	1710
East/Southern Africa - Diverse Delta Waves	GRA	75	0.441411	0.421024	0.46278	387507	1710
Indian Ocean Islands - Beta/Delta Introduction	GH	50	1.68161	1.58782	1.78084	68242	1148
Indian Ocean Islands - Beta/Delta Introduction	GH	60	1.68161	1.58782	1.78084	68242	1148
Indian Ocean Islands - Beta/Delta Introduction	GH	75	1.82597	1.71228	1.94705	50020	913
Indian Ocean Islands - Beta/Delta Introduction	GK	50	0.980151	0.89193	1.077	43630	428
Indian Ocean Islands - Beta/Delta Introduction	GK	60	0.980151	0.89193	1.077	43630	428
Indian Ocean Islands - Beta/Delta Introduction	GK	75	0.583783	0.498862	0.68306	26441	154
Indian Ocean Islands - Beta/Delta Introduction	GR	50	1.31865	1.1992	1.44982	31900	421
Indian Ocean Islands - Beta/Delta Introduction	GR	60	1.31865	1.1992	1.44982	31900	421
Indian Ocean Islands - Beta/Delta Introduction	GRA	50	0.144597	0.13414	0.155869	470568	680
Indian Ocean Islands - Beta/Delta Introduction	GRA	60	0.144597	0.13414	0.155869	470568	680
Indian Ocean Islands - Beta/Delta Introduction	GRA	75	0.144597	0.13414	0.155869	470568	680
Pan-African - Generic Delta Wave	GK	50	2.20047	2.16937	2.232	843093	18552
Pan-African - Generic Delta Wave	GK	60	2.20047	2.16937	2.232	843093	18552
Pan-African - Generic Delta Wave	GK	75	2.09853	2.06628	2.13127	747501	15686
Pan-African - Generic Delta Wave	GRA	50	0.833057	0.816217	0.850241	1096629	9136
Pan-African - Generic Delta Wave	GRA	60	0.833057	0.816217	0.850241	1096629	9136
Pan-African - Generic Delta Wave	GRA	75	0.68136	0.665474	0.697622	1006239	6856
Southern Africa - Beta & Early Omicron Epicenter	G	50	9.55668	8.62629	10.5758	3498	334
Southern Africa - Beta & Early Omicron Epicenter	GH	50	3.75309	3.71872	3.78777	1164106	43690
Southern Africa - Beta & Early Omicron Epicenter	GH	60	3.65692	3.62187	3.6923	1091580	39918
Southern Africa - Beta & Early Omicron Epicenter	GH	75	3.47909	3.44151	3.51707	903855	31446
Southern Africa - Beta & Early Omicron Epicenter	GK	50	2.37919	2.35644	2.40215	1708651	40652
Southern Africa - Beta & Early Omicron Epicenter	GK	60	2.37919	2.35644	2.40215	1708651	40652
Southern Africa - Beta & Early Omicron Epicenter	GK	75	1.90749	1.88545	1.92978	1463190	27910
Southern Africa - Beta & Early Omicron Epicenter	GR	50	3.00058	2.96105	3.04063	706341	21194
Southern Africa - Beta & Early Omicron Epicenter	GR	60	3.0293	2.9874	3.07177	634126	19210
Southern Africa - Beta & Early Omicron Epicenter	GR	75	2.55282	2.49678	2.61009	297730	7600
Southern Africa - Beta & Early Omicron Epicenter	GRA	50	0.953919	0.939191	0.968876	1647714	15718
Southern Africa - Beta & Early Omicron Epicenter	GRA	60	0.953919	0.939191	0.968876	1647714	15718
Southern Africa - Beta & Early Omicron Epicenter	GRA	75	0.953919	0.939191	0.968876	1647714	15718
West/Central Africa - Eta/Delta Mix	G	50	1.31105	1.23862	1.38765	89579	1174
West/Central Africa - Eta/Delta Mix	GK	50	1.35614	1.31147	1.40232	249131	3379
West/Central Africa - Eta/Delta Mix	GK	60	1.35096	1.30551	1.39796	239677	3238
West/Central Africa - Eta/Delta Mix	GK	75	1.33905	1.2919	1.3879	220337	2950
West/Central Africa - Eta/Delta Mix	GR	50	1.63253	1.56893	1.69867	146652	2394
West/Central Africa - Eta/Delta Mix	GR	60	1.51734	1.45295	1.58454	132657	2013
West/Central Africa - Eta/Delta Mix	GR	75	1.23922	1.11968	1.37134	29765	369
West/Central Africa - Eta/Delta Mix	GRA	50	0.502186	0.472117	0.53416	199641	1003
West/Central Africa - Eta/Delta Mix	GRA	60	0.502189	0.47212	0.534163	199640	1003
West/Central Africa - Eta/Delta Mix	GRA	75	0.789109	0.734157	0.848139	92708	732
