# Supplementary material for: Dual Aspect of the Pandemic on the African Continent: Viral Distribution and Shifting Demographic Susceptibility to SARS-CoV-2
Source: Viruses. 2026 Apr 30;18(5):524. doi: 10.3390/v18050524 (PMC13211388; doi:10.3390/v18050524)
Supplement: Supplementary file 1 [file viruses-18-00524-s001.zip › viruses-3981074-supplementary 10 12 25/viruses-3981074-supplementary files/Table_S11.xlsx]

## Sheet: Table_S11
Clade (Variant)	Predictor Variable	Adjusted OR	95% Confidence Interval
G	age_child (0-9)	0.52	[0.45, 0.59]
G	age_old (70+)	0.69	[0.63, 0.76]
G	age_older_adult (50-69)	0.89	[0.84, 0.93]
G	age_teenage (10-17)	0.64	[0.58, 0.70]
G	age_young_adult (18-29)	0.99	[0.94, 1.04]
G	sex_Male	1.39	[1.34, 1.45]
GH (Beta)	age_child (0-9)	0.91	[0.83, 1.00]
GH (Beta)	age_old (70+)	0.88	[0.82, 0.95]
GH (Beta)	age_older_adult (50-69)	1.06	[1.02, 1.11]
GH (Beta)	age_teenage (10-17)	1.11	[1.04, 1.19]
GH (Beta)	age_young_adult (18-29)	1.08	[1.03, 1.13]
GH (Beta)	sex_Male	1	[0.96, 1.03]
GK (Delta)	age_child (0-9)	1.13	[1.06, 1.20]
GK (Delta)	age_old (70+)	0.83	[0.79, 0.87]
GK (Delta)	age_older_adult (50-69)	0.98	[0.95, 1.01]
GK (Delta)	age_teenage (10-17)	1.28	[1.22, 1.35]
GK (Delta)	age_young_adult (18-29)	1.1	[1.06, 1.13]
GK (Delta)	sex_Male	0.96	[0.94, 0.99]
GR (Gamma)	age_child (0-9)	0.67	[0.59, 0.76]
GR (Gamma)	age_old (70+)	0.8	[0.73, 0.87]
GR (Gamma)	age_older_adult (50-69)	0.92	[0.87, 0.97]
GR (Gamma)	age_teenage (10-17)	0.71	[0.65, 0.79]
GR (Gamma)	age_young_adult (18-29)	0.93	[0.88, 0.99]
GR (Gamma)	sex_Male	1.05	[1.00, 1.09]
GRA (Omicron)	age_child (0-9)	1.26	[1.20, 1.33]
GRA (Omicron)	age_old (70+)	1.39	[1.33, 1.45]
GRA (Omicron)	age_older_adult (50-69)	1.05	[1.02, 1.08]
GRA (Omicron)	age_teenage (10-17)	0.99	[0.95, 1.03]
GRA (Omicron)	age_young_adult (18-29)	0.94	[0.91, 0.97]
GRA (Omicron)	sex_Male	0.9	[0.88, 0.92]
GRY (Alpha)	age_child (0-9)	0.66	[0.53, 0.82]
GRY (Alpha)	age_old (70+)	0.91	[0.79, 1.06]
GRY (Alpha)	age_older_adult (50-69)	1.03	[0.94, 1.13]
GRY (Alpha)	age_teenage (10-17)	0.83	[0.71, 0.97]
GRY (Alpha)	age_young_adult (18-29)	0.91	[0.83, 1.01]
GRY (Alpha)	sex_Male	1.21	[1.13, 1.30]
GV	age_child (0-9)	0.98	[0.60, 1.62]
GV	age_old (70+)	1.02	[0.70, 1.49]
GV	age_older_adult (50-69)	1.11	[0.87, 1.42]
GV	age_teenage (10-17)	1.45	[1.03, 2.04]
GV	age_young_adult (18-29)	0.91	[0.70, 1.19]
GV	sex_Male	0.89	[0.74, 1.07]
O	age_child (0-9)	0.42	[0.24, 0.73]
O	age_old (70+)	0.67	[0.48, 0.95]
O	age_older_adult (50-69)	0.67	[0.54, 0.84]
O	age_teenage (10-17)	0.63	[0.44, 0.91]
O	age_young_adult (18-29)	0.8	[0.64, 0.98]
O	sex_Male	1.44	[1.22, 1.69]
S	age_child (0-9)	0.4	[0.25, 0.63]
S	age_old (70+)	0.74	[0.57, 0.97]
S	age_older_adult (50-69)	0.88	[0.75, 1.03]
S	age_teenage (10-17)	0.51	[0.36, 0.70]
S	age_young_adult (18-29)	1.13	[0.97, 1.32]
S	sex_Male	1.85	[1.63, 2.10]
