# Supplementary material for: Dual Aspect of the Pandemic on the African Continent: Viral Distribution and Shifting Demographic Susceptibility to SARS-CoV-2
Source: Viruses. 2026 Apr 30;18(5):524. doi: 10.3390/v18050524 (PMC13211388; doi:10.3390/v18050524)
Supplement: Supplementary file 1 [file viruses-18-00524-s001.zip › viruses-3981074-supplementary 10 12 25/viruses-3981074-supplementary files/Table_S12.xlsx]

## Sheet: Table_S12
Clade (Variant)	Age Group	Sex	Z-score
G	0-9	Female	-6.29
G	0-9	Male	-5.69
G	10-17	Female	-5.14
G	10-17	Male	-5.73
G	18-29	Female	-1.64
G	18-29	Male	7.35
G	30-49	Female	-4.73
G	30-49	Male	15.33
G	50-69	Female	-6.88
G	50-69	Male	5.83
G	70+	Female	-7.25
G	70+	Male	-1.47
GH (Beta)	0-9	Female	0.13
GH (Beta)	0-9	Male	-3.72
GH (Beta)	10-17	Female	2.21
GH (Beta)	10-17	Male	1.4
GH (Beta)	18-29	Female	-0.13
GH (Beta)	18-29	Male	4.37
GH (Beta)	30-49	Female	-0.64
GH (Beta)	30-49	Male	-2.09
GH (Beta)	50-69	Female	1.75
GH (Beta)	50-69	Male	1.28
GH (Beta)	70+	Female	-2.45
GH (Beta)	70+	Male	-4.09
GK (Delta)	0-9	Female	4.23
GK (Delta)	0-9	Male	0.3
GK (Delta)	10-17	Female	8.91
GK (Delta)	10-17	Male	5.44
GK (Delta)	18-29	Female	3.04
GK (Delta)	18-29	Male	4.7
GK (Delta)	30-49	Female	-1.11
GK (Delta)	30-49	Male	-2.76
GK (Delta)	50-69	Female	-0.97
GK (Delta)	50-69	Male	-4.34
GK (Delta)	70+	Female	-4.22
GK (Delta)	70+	Male	-8.41
GR (Gamma)	0-9	Female	-4.14
GR (Gamma)	0-9	Male	-3.25
GR (Gamma)	10-17	Female	-4.72
GR (Gamma)	10-17	Male	-3.25
GR (Gamma)	18-29	Female	-0.4
GR (Gamma)	18-29	Male	1.4
GR (Gamma)	30-49	Female	3.4
GR (Gamma)	30-49	Male	4.76
GR (Gamma)	50-69	Female	-1.08
GR (Gamma)	50-69	Male	0.83
GR (Gamma)	70+	Female	-2.62
GR (Gamma)	70+	Male	-2.3
GRA (Omicron)	0-9	Female	2.93
GRA (Omicron)	0-9	Male	7.9
GRA (Omicron)	10-17	Female	-3.34
GRA (Omicron)	10-17	Male	0.26
GRA (Omicron)	18-29	Female	-0.13
GRA (Omicron)	18-29	Male	-12.13
GRA (Omicron)	30-49	Female	3.08
GRA (Omicron)	30-49	Male	-9.41
GRA (Omicron)	50-69	Female	5.2
GRA (Omicron)	50-69	Male	-2.67
GRA (Omicron)	70+	Female	11.01
GRA (Omicron)	70+	Male	11.08
GRY (Alpha)	0-9	Female	-2.12
GRY (Alpha)	0-9	Male	-2.7
GRY (Alpha)	10-17	Female	-1.37
GRY (Alpha)	10-17	Male	-1.35
GRY (Alpha)	18-29	Female	-1.34
GRY (Alpha)	18-29	Male	-0.65
GRY (Alpha)	30-49	Female	-2.12
GRY (Alpha)	30-49	Male	4.74
GRY (Alpha)	50-69	Female	-1.06
GRY (Alpha)	50-69	Male	4.18
GRY (Alpha)	70+	Female	-2.34
GRY (Alpha)	70+	Male	1.45
GV	0-9	Female	-0.59
GV	0-9	Male	0.22
GV	10-17	Female	2.56
GV	10-17	Male	0.51
GV	18-29	Female	-1.48
GV	18-29	Male	-0.12
GV	30-49	Female	1.66
GV	30-49	Male	-2.5
GV	50-69	Female	0.03
GV	50-69	Male	1.05
GV	70+	Female	0.01
GV	70+	Male	-0.16
L	0-9	Female	-0.44
L	0-9	Male	-1.29
L	10-17	Female	-0.49
L	10-17	Male	-0.95
L	18-29	Female	-1.4
L	18-29	Male	0.01
L	30-49	Female	-1.6
L	30-49	Male	0.33
L	50-69	Female	0.38
L	50-69	Male	4.57
L	70+	Female	0.01
L	70+	Male	-0.46
O	0-9	Female	-1.16
O	0-9	Male	-2.21
O	10-17	Female	0.23
O	10-17	Male	-2.39
O	18-29	Female	-1.77
O	18-29	Male	1.36
O	30-49	Female	-0.42
O	30-49	Male	6.19
O	50-69	Female	-3.79
O	50-69	Male	0.91
O	70+	Female	-0.9
O	70+	Male	-0.75
S	0-9	Female	-3.04
S	0-9	Male	-2.17
S	10-17	Female	-2.45
S	10-17	Male	-3.06
S	18-29	Female	-2.65
S	18-29	Male	7.53
S	30-49	Female	-3.26
S	30-49	Male	6.33
S	50-69	Female	-4.28
S	50-69	Male	3.43
S	70+	Female	-2.1
S	70+	Male	-0.31
V	0-9	Female	-0.66
V	0-9	Male	-0.69
V	10-17	Female	-0.91
V	10-17	Male	0.37
V	18-29	Female	-1.02
V	18-29	Male	-0.72
V	30-49	Female	0.85
V	30-49	Male	2.07
V	50-69	Female	-0.35
V	50-69	Male	-0.95
V	70+	Female	0.18
V	70+	Male	0.26
