# Supplementary material for: Dual Aspect of the Pandemic on the African Continent: Viral Distribution and Shifting Demographic Susceptibility to SARS-CoV-2
Source: Viruses. 2026 Apr 30;18(5):524. doi: 10.3390/v18050524 (PMC13211388; doi:10.3390/v18050524)
Supplement: Supplementary file 1 [file viruses-18-00524-s001.zip › viruses-3981074-supplementary 10 12 25/viruses-3981074-supplementary files/Table_S13.xlsx]

## Sheet: Feuille1
Clade (Nextstrain)	Variant (WHO Label)	Defining Pango Lineage	Other Notable Pango Lineages Identified in Africa	Key Narrative Role in Our Study
G	(Ancestral)	B.1	B, B.1.416, B.1.525, B.1.620	Formed the initial pandemic wave; associated with the highest "situational lethality" (CFR) and a strong tropism for adult males.
S	(Ancestral)	A	A.23.1, A.27	Represents an early, distinct ancestral branch with a notable footprint in East Africa.
GRY	Alpha	B.1.1.7	-	Drove the first major continental replacement wave, marking the transition to Variants of Concern.
GH	Beta	B.1.351	AY.19, B.1.160, B.1.351.2	The archetypal regional variant, defining the "Southern Africa" epidemiological basin and its unique epidemic trajectory.
GR	Gamma & others	B.1.1	AZ.5, B.1.1.1, B.1.1.318, B.1.1.420, B.1.1.448, B.1.1.54, C.1, C.1.2, C.17	A diverse group of early lineages showing complex, region-dependent impacts on mortality.
GV	(N/A)	B.1.177	-	An early European lineage with limited but detectable circulation on the continent.
GK	Delta	B.1.617.2	AY.45 (Southern Africa), AY.34.1 (West Africa), AY.122 (Disparate), AY.16, AY.36, AY.40, AY.43, AY.46, and numerous others.	Identified as the primary driver of mortality (highest relative impact). Our analysis revealed its seemingly monolithic wave was in fact a "mosaic" of distinct regional epidemics driven by highly successful sub-lineages.
GRA	Omicron	B.1.1.529	BA.1, BA.1.1, BA.2, BA.4, BA.4.1, BA.5.3.1, BQ.1.1, BF.5, and multiple BA.1.1 sub-lineages.	Caused a fundamental decoupling of cases from mortality. Drove the third demographic regime, a "U-shaped" risk profile targeting the very young and elderly.
