# Supplementary material for: Dual Aspect of the Pandemic on the African Continent: Viral Distribution and Shifting Demographic Susceptibility to SARS-CoV-2
Source: Viruses. 2026 Apr 30;18(5):524. doi: 10.3390/v18050524 (PMC13211388; doi:10.3390/v18050524)
Supplement: Supplementary file 1 [file viruses-18-00524-s001.zip › viruses-3981074-supplementary 10 12 25/viruses-3981074-supplementary files/Table_S2.xlsx]

## Sheet: Table_S2
	cluster_id_N25_k6	cluster_id_N30_k7	cluster_id_N40_k7	cluster_id_N50_k7
country
Algeria	5	6	5	2
Angola	4	3	2	3
Benin	5	0	0	0
Botswana	1	1	2	3
Burkina Faso	5	6	5	2
Burundi	1	1	5	2
Cabo Verde	5	2	4	5
Cameroon	5	6	5	2
Central African Republic	5	6	5	2
Chad	2	0	0	0
Comoros	3	5	6	6
Cote d’Ivoire	5	6	5	2
Democratic Republic of the Congo	5	1	5	2
Djibouti	4	6	5	2
Egypt	5	6	5	2
Equatorial Guinea	4	3	2	3
Eswatini	4	3	2	3
Ethiopia	5	6	5	2
Gabon	5	6	5	2
Gambia	5	2	4	5
Ghana	5	6	5	2
Guinea	5	6	5	2
Guinea-Bissau	5	6	5	2
Kenya	5	1	5	2
Lesotho	4	3	2	3
Liberia	5	6	5	0
Libya	5	0	0	0
Madagascar	3	5	6	6
Malawi	4	3	2	3
Mali	5	6	5	2
Mauritania	5	2	4	5
Mauritius	5	6	1	1
Mayotte	3	5	6	6
Morocco	5	6	5	2
Mozambique	4	3	2	3
Namibia	1	1	2	3
Niger	5	6	5	2
Nigeria	2	0	0	0
Republic of the Congo	5	6	5	2
Reunion	3	5	6	6
Rwanda	4	1	5	2
Sao Tome and Principe	5	6	5	2
Senegal	5	2	4	5
Seychelles	0	4	3	4
Sierra Leone	5	6	5	2
Somalia	5	6	5	2
South Africa	4	3	2	3
South Sudan	1	1	5	2
Sudan	5	6	5	2
Tanzania	4	3	2	3
Togo	0	4	3	4
Tunisia	0	4	3	4
Uganda	1	1	5	2
Zambia	4	3	2	3
Zimbabwe	4	3	2	3
