# Supplementary material for: Dual Aspect of the Pandemic on the African Continent: Viral Distribution and Shifting Demographic Susceptibility to SARS-CoV-2
Source: Viruses. 2026 Apr 30;18(5):524. doi: 10.3390/v18050524 (PMC13211388; doi:10.3390/v18050524)
Supplement: Supplementary file 1 [file viruses-18-00524-s001.zip › viruses-3981074-supplementary 10 12 25/viruses-3981074-supplementary files/Table_S3.xlsx]

## Sheet: Table_S3
Country	Cases_2020	Deaths_2020	Cases_2021	Deaths_2021	Cases_2022	Deaths_2022	Cases_2023	Deaths_2023	Cases_2024	Deaths_2024	Total_Cases	Total_Deaths
Total (Africa Study Cohort)	2632920	61945	6880440	164184	3311511	30385	133845	568	10277	45	12968993	257127
Algeria	97857	2722	118519	3507	54818	652	816	0	129	0	272139	6881
Angola	17149	400	53993	1346	33928	183	1858	8	553	0	107481	1937
Benin	3205	44	21730	117	3050	2	51	0	0	0	28036	163
Botswana	13890	39	198592	2400	115549	347	2386	14	279	1	330696	2801
Burkina Faso	6344	78	10696	239	4966	78	103	5	30	0	22139	400
Burundi	809	2	26190	12	25052	1	2515	0	108	0	54674	15
Cameroon	26277	448	82399	1403	15317	114	1144	9	109	0	125246	1974
Central African Republic	5814	63	6454	38	3092	12	80	0	1	0	15441	113
Chad	1986	104	3715	77	1948	13	49	0	4	0	7702	194
Comoros	661	7	4942	146	3379	7	127	0	0	0	9109	160
Cote d’Ivoire	22081	134	41766	573	24086	123	451	5	50	0	88434	835
Djibouti	5805	61	7763	128	2122	0	0	0	0	0	15690	189
Egypt	131315	7352	249205	14219	134994	3231	509	28	0	0	516023	24830
Equatorial Guinea	5236	86	8394	89	3557	8	41	0	0	0	17228	183
Eswatini	8365	163	56016	1109	9640	150	1170	5	165	0	75356	1427
Ethiopia	122413	1901	273337	4993	101346	678	4021	2	76	0	501193	7574
Gabon	9497	64	29373	223	10109	19	72	1	0	0	49051	307
Gambia	3792	123	6344	219	2450	30	40	0	1	0	12627	372
Ghana	54681	335	86614	952	29743	174	796	1	228	0	172062	1462
Guinea	13674	80	17456	309	7081	77	361	2	0	0	38572	468
Guinea-Bissau	2447	45	4019	104	2481	27	667	1	0	0	9614	177
Kenya	95843	1655	185515	3704	61112	329	1624	1	12	0	344106	5689
Lesotho	2577	64	25605	601	6308	41	1648	3	0	0	36138	709
Liberia	1821	89	4407	198	1822	7	40	0	0	0	8090	294
Libya	97653	1415	287010	4226	122458	796	148	0	0	0	507269	6437
Madagascar	17714	261	32565	766	17456	389	747	10	85	2	68567	1428
Malawi	6343	188	64339	2140	17566	357	1008	1	0	0	89256	2686
Mali	6574	250	13437	403	12757	90	396	0	2	0	33166	743
Mauritania	13516	337	26937	525	22975	135	483	0	85	0	63996	997
Mauritius	527	10	89563	752	201116	277	32514	21	4447	13	328167	1073
Mayotte	5767	54	16396	131	20681	2	58	0	0	0	42902	187
Morocco	430562	7204	525025	7623	315657	1467	7025	6	846	5	1279115	16305
Mozambique	18162	159	146700	1801	66108	270	2761	20	112	2	233843	2252
Namibia	21923	195	124174	3416	24181	471	1971	21	284	5	172533	4108
Niger	3109	101	4159	173	2218	40	29	1	3	0	9518	315
Nigeria	83576	1247	152438	1767	30401	141	773	0	0	0	267188	3155
Republic of the Congo	6389	100	13700	267	4974	19	150	3	14	0	25227	389
Reunion	8909	45	62886	359	414864	505	7936	15	0	0	494595	924
Rwanda	7817	73	96695	1273	28408	121	288	1	56	0	133264	1468
Sao Tome and Principe	1014	17	2730	40	2535	20	457	3	35	0	6771	80
Senegal	18523	387	55830	1503	14547	78	150	3	435	0	89485	1971
Seychelles	211	0	24170	126	25974	46	865	0	666	0	51886	172
Sierra Leone	2549	76	4110	47	1101	3	19	0	200	0	7979	126
Somalia	4690	127	18842	1206	3768	28	34	0	0	0	27334	1361
South Africa	994911	26521	2413026	64252	640295	11795	24404	27	129	0	4072765	102595
South Sudan	3505	63	11305	72	3558	3	451	9	4	0	18823	147
Sudan	24694	1520	21591	1778	17405	1696	303	52	0	0	63993	5046
Tanzania	509	21	28797	716	13045	108	872	1	7	0	43230	846
Togo	3555	68	24437	178	11349	44	186	0	3	0	39530	290
Tunisia	130230	4426	592565	21097	424682	3756	5884	144	0	0	1153361	29423
Uganda	33815	298	101276	2982	34799	350	1998	2	266	0	172154	3632
Zambia	19671	382	211910	3315	102485	325	15238	47	538	8	349842	4077
Zimbabwe	12963	341	190783	4544	56198	750	6128	96	315	9	266387	5740
Total (Africa Study Cohort)	2632920	61945	6880440	164184	3311511	30385	133845	568	10277	45	12968993	257127
