# Supplementary material for: Dual Aspect of the Pandemic on the African Continent: Viral Distribution and Shifting Demographic Susceptibility to SARS-CoV-2
Source: Viruses. 2026 Apr 30;18(5):524. doi: 10.3390/v18050524 (PMC13211388; doi:10.3390/v18050524)
Supplement: Supplementary file 1 [file viruses-18-00524-s001.zip › viruses-3981074-supplementary 10 12 25/viruses-3981074-supplementary files/Table_S4.xlsx]

## Sheet: Table_S4
	AY.116	AY.122	AY.16	AY.32	AY.34	AY.34.1	AY.36	AY.38	AY.40	AY.43	AY.45	AY.46	AY.6	AY.88	AY.91	B.1	B.1.1	B.1.1.318	B.1.1.420	B.1.1.448	B.1.1.7	B.1.351	B.1.351.2	B.1.525	B.1.617.2	BA.1	BA.1.1	BA.1.17	BA.1.18	C.1	Total (Top 30 Lineages)
Algeria	1	1	0	0	0	0	0	0	0	0	0	0	0	0	0	51	15	0	0	0	45	0	0	16	103	2	3	0	3	0	240
Angola	44	8	0	0	1	0	2	2	0	0	1	0	0	0	138	64	0	6	0	0	155	427	0	10	50	30	1	36	8	0	983
Benin	0	31	0	0	4	2	71	0	0	0	1	0	1	2	0	26	6	188	1	0	69	4	0	222	91	37	239	6	5	0	1006
Botswana	320	0	0	0	0	0	1	0	0	0	139	626	1	0	15	88	13	0	0	0	1	392	0	0	187	406	124	31	410	1	2755
Burkina Faso	0	6	0	0	0	0	21	0	0	0	0	0	0	0	0	149	16	1	0	0	5	1	0	31	53	0	0	0	0	0	283
Burundi	0	0	0	0	0	0	0	0	0	0	0	31	0	0	0	0	0	0	0	0	1	5	0	0	26	3	1	0	0	0	67
Cabo Verde	0	0	0	0	24	18	0	0	0	2	0	0	0	0	0	71	10	0	9	0	16	0	0	1	7	7	0	7	0	0	172
Cameroon	0	14	0	0	42	3	7	0	0	4	5	0	0	0	0	99	4	10	1	0	21	15	0	19	267	45	44	14	1	0	615
Central African Republic	0	1	0	0	0	0	0	0	0	0	0	0	0	0	0	20	2	0	0	0	10	1	0	2	3	4	8	0	0	0	51
Chad	0	1	0	0	0	0	15	0	0	2	5	0	0	0	0	0	0	0	0	0	0	0	0	0	10	2	1	0	0	0	36
Comoros	0	0	0	0	0	0	0	0	0	1	0	0	0	0	0	0	0	0	0	0	0	0	6	0	1	5	0	0	0	0	13
Cote d’Ivoire	0	1	0	0	7	0	1	0	0	0	0	0	0	0	0	91	8	21	0	0	123	22	0	148	99	15	34	0	2	0	572
Democratic Republic of the Congo	3	12	0	0	3	0	1	0	0	1	0	174	0	0	1	306	3	0	0	0	9	24	0	6	138	31	28	0	0	0	740
Djibouti	0	0	0	0	0	0	0	0	0	0	0	7	0	0	0	28	3	0	0	0	80	130	0	1	6	3	105	0	2	0	365
Egypt	0	50	0	0	1	1	0	0	0	15	0	5	0	0	0	348	84	0	0	0	41	0	0	0	370	14	3	1	2	0	935
Equatorial Guinea	0	0	0	0	0	0	1	0	0	18	0	0	0	0	0	22	2	0	0	0	1	48	1	0	0	0	0	0	0	0	93
Eswatini	5	7	0	2	0	0	0	23	0	0	257	30	5	0	0	5	1	0	0	1	6	102	0	0	29	135	36	19	14	0	677
Ethiopia	0	0	1	0	0	0	0	0	0	0	11	3	0	0	0	31	2	0	0	0	32	4	0	0	163	8	23	7	1	0	286
Gabon	0	9	0	0	92	1	1	0	0	21	0	0	1	0	0	60	163	156	0	0	160	11	0	24	5	0	1	0	0	0	705
Gambia	0	2	0	0	39	271	1	0	0	11	0	3	0	0	0	95	61	9	25	0	65	0	0	28	168	5	68	1	0	0	852
Ghana	2	79	2	0	3	7	43	0	0	14	4	3	3	577	2	130	179	273	1	0	505	19	2	254	409	279	153	30	1	0	2974
Guinea	0	2	0	0	2	3	4	0	0	0	0	0	6	0	0	129	61	16	0	0	39	0	0	11	85	32	16	0	1	0	407
Guinea-Bissau	0	0	0	0	0	0	0	0	0	0	0	0	0	0	0	1	8	0	2	0	33	1	0	0	0	0	0	0	0	0	45
Kenya	397	55	1192	0	0	0	9	1	0	0	1	715	0	0	1	1685	169	3	0	0	1250	248	0	67	571	146	1804	35	39	0	8388
Lesotho	15	1	0	0	1	0	0	5	0	0	31	1	0	0	0	3	1	0	0	2	2	61	0	0	13	32	0	7	2	0	177
Liberia	0	0	0	0	0	0	0	2	0	0	0	0	0	0	0	0	0	3	0	0	4	7	0	6	9	5	16	0	0	0	52
Libya	0	4	0	0	0	0	0	0	0	0	0	0	0	0	0	5	5	0	0	0	4	0	0	81	1	0	0	0	0	0	100
Madagascar	0	25	0	0	0	0	0	0	0	1	0	0	0	0	0	101	250	0	0	0	27	0	274	0	2	0	2	0	2	0	684
Malawi	36	8	0	0	0	0	0	2	0	0	16	7	30	0	0	33	7	0	0	5	6	492	0	0	445	66	0	1	0	0	1154
Mali	0	1	0	0	2	1	0	0	0	0	0	0	0	0	0	34	2	2	0	0	0	1	0	43	51	9	5	0	0	0	151
Mauritania	0	0	0	0	3	42	0	0	0	0	0	0	0	0	0	7	2	2	2	0	9	0	0	25	13	0	0	0	0	0	105
Mauritius	0	2	0	9	1	0	0	1	0	8	1	0	0	0	0	0	7	20	0	0	8	20	2	0	81	7	7	0	1	0	175
Mayotte	0	1	0	0	0	0	1	0	0	37	0	0	0	0	0	1	3	0	0	0	2	34	335	2	1	18	3	0	30	0	468
Morocco	0	8	0	0	1	1	0	0	0	4	0	1	0	0	0	196	85	1	0	0	133	5	0	3	65	57	14	0	2	0	576
Mozambique	12	190	0	0	0	0	0	1	0	0	51	0	249	0	1	47	8	1	0	7	2	394	0	0	57	59	8	16	7	3	1113
Namibia	3	0	0	0	0	0	0	0	0	0	2	0	0	0	102	1	0	0	0	0	0	52	0	0	7	19	12	3	360	0	561
Niger	0	0	0	0	0	0	3	0	0	0	0	0	0	0	0	32	15	0	0	0	3	1	0	22	18	0	0	0	0	0	94
Nigeria	0	8	3	0	1	1	2083	2	0	5	1	0	6	5	0	117	134	108	0	0	280	2	0	413	439	296	979	49	3	0	4935
Republic of the Congo	12	37	0	0	7	1	1	0	0	2	0	0	0	0	0	82	0	2	0	0	39	0	0	0	13	18	25	1	0	0	240
Reunion	0	192	0	1	113	3	10	0	1926	1674	0	1	4	0	0	12	4	0	0	0	169	1222	1967	8	361	66	114	7	55	0	7909
Rwanda	0	1	0	1	0	0	1	0	0	0	0	64	0	0	0	17	5	1	1	0	13	52	0	5	122	15	7	0	1	0	306
Sao Tome and Principe	0	0	0	0	0	0	0	0	0	0	0	0	0	0	0	0	0	1	0	0	4	0	0	0	4	0	0	0	0	0	9
Senegal	0	6	0	0	403	257	1	0	0	0	0	11	0	0	0	1128	402	72	514	0	323	5	0	224	244	97	47	3	6	0	3743
Seychelles	0	776	0	0	1	0	0	0	0	1	0	5	0	0	0	9	3	0	0	0	6	27	0	0	71	7	132	1	2	0	1041
Sierra Leone	0	0	0	0	0	0	0	1	0	0	0	0	0	0	0	2	2	1	0	0	0	0	0	1	52	0	1	0	0	0	60
Somalia	0	0	0	0	0	0	0	0	0	0	0	2	0	0	0	12	0	0	0	0	7	4	0	0	2	0	0	0	0	0	27
South Africa	268	191	1	1642	0	0	1	1592	0	4	6150	144	390	0	534	1058	686	1	0	584	296	8423	9	14	1352	3794	534	919	319	499	29405
South Sudan	0	2	3	0	0	0	0	0	0	0	0	63	1	0	0	0	0	0	0	0	2	3	0	44	6	0	3	0	0	0	127
Sudan	0	1	0	0	0	0	0	0	0	0	0	0	0	0	0	12	2	0	0	0	6	25	0	61	132	2	0	0	0	0	241
Tanzania	0	0	0	0	0	0	0	0	0	0	0	0	0	0	0	0	0	0	0	0	0	22	0	2	4	0	2	0	0	0	30
Togo	0	205	0	0	6	0	10	0	0	1	0	0	0	7	0	15	9	35	0	0	34	5	1	70	100	22	43	0	1	0	564
Tunisia	0	708	0	0	2	0	1	0	0	5	0	0	0	0	0	116	43	2	0	0	572	3	2	19	21	3	6	0	0	0	1503
Uganda	1	1	1	0	0	0	2	0	0	0	0	390	0	0	0	46	6	4	0	0	17	15	0	39	104	13	10	3	2	0	654
Zambia	288	0	0	0	0	0	0	0	0	0	1	0	0	0	1	17	37	0	0	8	8	260	0	0	81	117	10	3	3	13	847
Zimbabwe	59	2	0	0	0	0	0	1	0	0	10	4	8	0	1	39	55	0	0	0	0	351	0	0	59	175	4	25	8	1	802
Total	1466	2649	1203	1655	759	612	2292	1633	1926	1831	6687	2290	705	591	796	6641	2583	939	556	607	4643	12940	2599	1922	6771	6106	4676	1225	1293	517	81113
