# Supplementary material for: Dual Aspect of the Pandemic on the African Continent: Viral Distribution and Shifting Demographic Susceptibility to SARS-CoV-2
Source: Viruses. 2026 Apr 30;18(5):524. doi: 10.3390/v18050524 (PMC13211388; doi:10.3390/v18050524)
Supplement: Supplementary file 1 [file viruses-18-00524-s001.zip › viruses-3981074-supplementary 10 12 25/viruses-3981074-supplementary files/Table_S5.xlsx]

## Sheet: Table_S5
Cluster ID	Cluster Name	Number of Countries	Member Countries	Top Lineage 1	Top Lineage 2	Top Lineage 3
0	West/Central Africa - Eta/Delta Mix	4	Benin, Chad, Libya, Nigeria	AY.36 (35.7%)	BA.1.1 (20.1%)	B.1.525 (11.8%)
1	East/Southern Africa - Diverse Delta Waves	8	Botswana, Burundi, Democratic Republic of the Congo, Kenya, Namibia, Rwanda, South Sudan, Uganda	B.1 (15.8%)	AY.46 (15.2%)	BA.1.1 (14.6%)
2	Atlantic West Africa - Early Pandemic Waves	4	Cabo Verde, Gambia, Mauritania, Senegal	B.1 (26.7%)	AY.34.1 (12.1%)	B.1.1.420 (11.3%)
3	Southern Africa - Beta & Early Omicron Epicenter	10	Angola, Equatorial Guinea, Eswatini, Lesotho, Malawi, Mozambique, South Africa, Tanzania, Zambia, Zimbabwe	B.1.351 (30.0%)	AY.45 (18.5%)	BA.1 (12.5%)
4	Disparate - Alpha & Specific Delta Wave	3	Seychelles, Togo, Tunisia	AY.122 (54.3%)	B.1.1.7 (19.7%)	B.1.617.2 (6.2%)
5	Indian Ocean Islands - Beta/Delta Introduction	4	Comoros, Madagascar, Mayotte, Reunion	B.1.351.2 (28.5%)	AY.40 (21.2%)	AY.43 (18.9%)
6	Pan-African - Generic Delta Wave	22	Algeria, Burkina Faso, Cameroon, Central African Republic, Cote d’Ivoire, Djibouti, Egypt, Ethiopia, Gabon, Ghana, Guinea, Guinea-Bissau, Liberia, Mali, Mauritius, Morocco, Niger, Republic of the Congo, Sao Tome and Principe, Sierra Leone, Somalia, Sudan	B.1.617.2 (21.9%)	B.1 (16.6%)	B.1.1.7 (14.3%)
