# Supplementary material for: Dual Aspect of the Pandemic on the African Continent: Viral Distribution and Shifting Demographic Susceptibility to SARS-CoV-2
Source: Viruses. 2026 Apr 30;18(5):524. doi: 10.3390/v18050524 (PMC13211388; doi:10.3390/v18050524)
Supplement: Supplementary file 1 [file viruses-18-00524-s001.zip › viruses-3981074-supplementary 10 12 25/viruses-3981074-supplementary files/Table_S6.xlsx]

## Sheet: Table_S6
	G	GH	GK	GR	GRA	GRY	GV	L	O	S	V	Total
West/Central Africa - Eta/Delta Mix	1141	121	3352	787	3989	308	9	36	63	67	9	9882
East/Southern Africa - Diverse Delta Waves	2262	2020	5880	803	11798	1044	11	6	99	632	9	24564
Atlantic West Africa - Early Pandemic Waves	2468	264	1668	1257	2935	304	15	25	25	63	1	9025
Southern Africa - Beta & Early Omicron Epicenter	3070	10139	15621	5312	31722	381	193	8	111	32	8	66597
Disparate - Alpha & Specific Delta Wave	283	317	2000	246	1829	573	66	0	17	65	1	5397
Indian Ocean Islands - Beta/Delta Introduction	210	4330	5910	390	12707	181	168	0	17	15	0	23928
Pan-African - Generic Delta Wave	2505	1567	4614	3186	19441	1018	44	41	658	652	4	33730
Total	11939	18758	39045	11981	84421	3809	506	116	990	1526	32	173123
