# Supplementary material for: Dual Aspect of the Pandemic on the African Continent: Viral Distribution and Shifting Demographic Susceptibility to SARS-CoV-2
Source: Viruses. 2026 Apr 30;18(5):524. doi: 10.3390/v18050524 (PMC13211388; doi:10.3390/v18050524)
Supplement: Supplementary file 1 [file viruses-18-00524-s001.zip › viruses-3981074-supplementary 10 12 25/viruses-3981074-supplementary files/Table_S7.xlsx]

## Sheet: Table_S7
Cluster Name	Lineage	Clade (Variant)	Correlated With	Spearman's Rho (ρ)	95% Confidence Interval	P-value	Best Time Lag (Months)
Atlantic West Africa - Early Pandemic Waves	B.1.1	GR (Gamma)	New Deaths	0.832388	[0.76, 0.88]	< 0.001	2
Atlantic West Africa - Early Pandemic Waves	B.1	G	New Deaths	0.824262	[0.71, 0.90]	< 0.001	2
Atlantic West Africa - Early Pandemic Waves	B.1.1	GR (Gamma)	New Cases	0.781487	[0.70, 0.83]	< 0.001	2
Atlantic West Africa - Early Pandemic Waves	B.1	G	New Cases	0.774074	[0.63, 0.87]	< 0.001	2
Atlantic West Africa - Early Pandemic Waves	AY.34.1	GK (Delta)	New Deaths	0.652117	[0.48, 0.80]	< 0.001	0
Atlantic West Africa - Early Pandemic Waves	B.1.1.7	GRY (Alpha)	New Deaths	0.64864	[0.47, 0.77]	< 0.001	2
Atlantic West Africa - Early Pandemic Waves	B.1.1.420	GR (Gamma)	New Deaths	0.644939	[0.47, 0.76]	< 0.001	2
Atlantic West Africa - Early Pandemic Waves	B.1.1.7	GRY (Alpha)	New Cases	0.638267	[0.49, 0.74]	< 0.001	0
Atlantic West Africa - Early Pandemic Waves	B.1.617.2	GK (Delta)	New Deaths	0.635684	[0.47, 0.76]	< 0.001	1
Atlantic West Africa - Early Pandemic Waves	AY.34.1	GK (Delta)	New Cases	0.634944	[0.46, 0.75]	< 0.001	1
Atlantic West Africa - Early Pandemic Waves	Unassigned	N/A	New Cases	0.630251	[0.42, 0.75]	< 0.001	0
Atlantic West Africa - Early Pandemic Waves	Unassigned	N/A	New Deaths	0.578679	[0.33, 0.77]	< 0.001	0
Atlantic West Africa - Early Pandemic Waves	B.1.1.420	GR (Gamma)	New Cases	0.571638	[0.39, 0.72]	< 0.001	0
Atlantic West Africa - Early Pandemic Waves	A	S	New Deaths	0.559949	[0.36, 0.70]	< 0.001	1
Atlantic West Africa - Early Pandemic Waves	B.1.617.2	GK (Delta)	New Cases	0.549675	[0.35, 0.70]	< 0.001	1
Atlantic West Africa - Early Pandemic Waves	B.1.416	G	New Deaths	0.546274	[0.38, 0.70]	< 0.001	2
Atlantic West Africa - Early Pandemic Waves	B.1.525	G	New Deaths	0.535325	[0.34, 0.67]	< 0.001	1
Atlantic West Africa - Early Pandemic Waves	B.1.620	G	New Deaths	0.532371	[0.34, 0.68]	< 0.001	2
Atlantic West Africa - Early Pandemic Waves	B	G	New Cases	0.518089	[0.33, 0.67]	< 0.001	0
Atlantic West Africa - Early Pandemic Waves	B	G	New Deaths	0.512386	[0.31, 0.68]	< 0.001	1
Atlantic West Africa - Early Pandemic Waves	B.1.1.318	GR (Gamma)	New Deaths	0.507916	[0.31, 0.66]	< 0.001	2
Atlantic West Africa - Early Pandemic Waves	B.1.416	G	New Cases	0.500699	[0.30, 0.65]	< 0.001	1
Atlantic West Africa - Early Pandemic Waves	AY.34	GK (Delta)	New Deaths	0.485036	[0.29, 0.66]	< 0.001	0
Atlantic West Africa - Early Pandemic Waves	A	S	New Cases	0.477405	[0.22, 0.67]	< 0.001	0
Atlantic West Africa - Early Pandemic Waves	A.27	S	New Deaths	0.473125	[0.28, 0.64]	< 0.001	2
Atlantic West Africa - Early Pandemic Waves	B.1.177	GV	New Deaths	0.470483	[0.28, 0.63]	< 0.001	2
Atlantic West Africa - Early Pandemic Waves	B.1.620	G	New Cases	0.470338	[0.29, 0.62]	< 0.001	1
Atlantic West Africa - Early Pandemic Waves	B.1.525	G	New Cases	0.467117	[0.27, 0.64]	< 0.001	2
Atlantic West Africa - Early Pandemic Waves	B.1.1.318	GR (Gamma)	New Cases	0.464333	[0.27, 0.61]	< 0.001	1
Atlantic West Africa - Early Pandemic Waves	AY.34	GK (Delta)	New Cases	0.456483	[0.25, 0.62]	< 0.001	1
Atlantic West Africa - Early Pandemic Waves	A.27	S	New Cases	0.441777	[0.24, 0.60]	0.001	2
Atlantic West Africa - Early Pandemic Waves	B.1.160	GH (Beta)	New Deaths	0.440242	[0.23, 0.60]	0.001	2
Atlantic West Africa - Early Pandemic Waves	B.1.177	GV	New Cases	0.436171	[0.21, 0.60]	0.001	2
Atlantic West Africa - Early Pandemic Waves	B.1.160	GH (Beta)	New Cases	0.423885	[0.23, 0.58]	0.002	2
Atlantic West Africa - Early Pandemic Waves	AY.46	GK (Delta)	New Deaths	0.412829	[0.18, 0.59]	0.003	2
Atlantic West Africa - Early Pandemic Waves	AY.122	GK (Delta)	New Cases	0.382577	[0.18, 0.55]	0.006	2
Atlantic West Africa - Early Pandemic Waves	AY.122	GK (Delta)	New Deaths	0.378692	[0.19, 0.55]	0.006	2
Atlantic West Africa - Early Pandemic Waves	AY.46	GK (Delta)	New Cases	0.366508	[0.16, 0.54]	0.008	1
Atlantic West Africa - Early Pandemic Waves	B.1.351	GH (Beta)	New Deaths	0.347998	[0.16, 0.51]	0.012	2
Atlantic West Africa - Early Pandemic Waves	B.1.351	GH (Beta)	New Cases	0.323608	[0.13, 0.49]	0.019	1
Atlantic West Africa - Early Pandemic Waves	JN.1.18	GRA (Omicron)	New Cases	-0.280908	[-0.45, -0.17]	0.046	2
Atlantic West Africa - Early Pandemic Waves	BQ.1.1	GRA (Omicron)	New Deaths	-0.30632	[-0.48, -0.09]	0.029	2
Atlantic West Africa - Early Pandemic Waves	JN.1.16.1	GRA (Omicron)	New Deaths	-0.316488	[-0.45, -0.16]	0.021	0
Atlantic West Africa - Early Pandemic Waves	XBB.1.5	GRA (Omicron)	New Deaths	-0.479252	[-0.61, -0.32]	< 0.001	2
Atlantic West Africa - Early Pandemic Waves	XBB.1.5	GRA (Omicron)	New Cases	-0.492466	[-0.64, -0.30]	< 0.001	2
Atlantic West Africa - Early Pandemic Waves	JN.1	GRA (Omicron)	New Deaths	-0.513151	[-0.65, -0.36]	< 0.001	1
Atlantic West Africa - Early Pandemic Waves	JN.1	GRA (Omicron)	New Cases	-0.553255	[-0.71, -0.37]	< 0.001	0
Disparate - Alpha & Specific Delta Wave	B.1.160	GH (Beta)	New Deaths	0.690047	[0.54, 0.78]	< 0.001	2
Disparate - Alpha & Specific Delta Wave	AY.122	GK (Delta)	New Deaths	0.662298	[0.49, 0.78]	< 0.001	0
Disparate - Alpha & Specific Delta Wave	AY.122	GK (Delta)	New Cases	0.660762	[0.51, 0.77]	< 0.001	0
Disparate - Alpha & Specific Delta Wave	B.1.160	GH (Beta)	New Cases	0.632722	[0.47, 0.73]	< 0.001	2
Disparate - Alpha & Specific Delta Wave	B.1.1.7	GRY (Alpha)	New Deaths	0.584879	[0.35, 0.74]	< 0.001	1
Disparate - Alpha & Specific Delta Wave	B.1.177	GV	New Deaths	0.582295	[0.38, 0.75]	< 0.001	2
Disparate - Alpha & Specific Delta Wave	B.1.617.2	GK (Delta)	New Deaths	0.579435	[0.40, 0.73]	< 0.001	1
Disparate - Alpha & Specific Delta Wave	B.1.617.2	GK (Delta)	New Cases	0.562968	[0.37, 0.70]	< 0.001	1
Disparate - Alpha & Specific Delta Wave	B.1.177	GV	New Cases	0.557816	[0.35, 0.71]	< 0.001	2
Disparate - Alpha & Specific Delta Wave	B.1.1.7	GRY (Alpha)	New Cases	0.520076	[0.32, 0.66]	< 0.001	0
Disparate - Alpha & Specific Delta Wave	B.1.525	G	New Deaths	0.512868	[0.28, 0.66]	< 0.001	2
Disparate - Alpha & Specific Delta Wave	AY.34	GK (Delta)	New Deaths	0.503234	[0.28, 0.66]	< 0.001	0
Disparate - Alpha & Specific Delta Wave	B.1.351	GH (Beta)	New Deaths	0.497109	[0.25, 0.65]	< 0.001	2
Disparate - Alpha & Specific Delta Wave	B.1	G	New Deaths	0.46728	[0.19, 0.68]	< 0.001	2
Disparate - Alpha & Specific Delta Wave	AY.34	GK (Delta)	New Cases	0.459844	[0.24, 0.63]	< 0.001	0
Disparate - Alpha & Specific Delta Wave	B.1.1.318	GR (Gamma)	New Deaths	0.447896	[0.22, 0.61]	0.002	2
Disparate - Alpha & Specific Delta Wave	B.1.351	GH (Beta)	New Cases	0.437698	[0.23, 0.60]	0.002	2
Disparate - Alpha & Specific Delta Wave	B.1.525	G	New Cases	0.429926	[0.22, 0.59]	0.003	2
Disparate - Alpha & Specific Delta Wave	BA.1.1	GRA (Omicron)	New Cases	0.418617	[0.18, 0.62]	0.003	0
Disparate - Alpha & Specific Delta Wave	AY.36	GK (Delta)	New Deaths	0.417939	[0.16, 0.59]	0.003	0
Disparate - Alpha & Specific Delta Wave	B.1.620	G	New Deaths	0.410733	[0.23, 0.58]	0.004	2
Disparate - Alpha & Specific Delta Wave	AY.88	GK (Delta)	New Deaths	0.408539	[0.23, 0.60]	0.004	1
Disparate - Alpha & Specific Delta Wave	A.27	S	New Deaths	0.408115	[0.20, 0.58]	0.004	2
Disparate - Alpha & Specific Delta Wave	B.1.1.1	GR (Gamma)	New Deaths	0.401456	[0.20, 0.57]	0.005	2
Disparate - Alpha & Specific Delta Wave	B.1	G	New Cases	0.388005	[0.12, 0.61]	0.007	2
Disparate - Alpha & Specific Delta Wave	B.1.1.529	GRA (Omicron)	New Cases	0.382039	[0.12, 0.59]	0.007	0
Disparate - Alpha & Specific Delta Wave	B.1.620	G	New Cases	0.377243	[0.20, 0.55]	0.009	2
Disparate - Alpha & Specific Delta Wave	AY.36	GK (Delta)	New Cases	0.376036	[0.15, 0.56]	0.008	0
Disparate - Alpha & Specific Delta Wave	BA.1.14	GRA (Omicron)	New Cases	0.371236	[0.18, 0.57]	0.009	1
Disparate - Alpha & Specific Delta Wave	BA.1.15	GRA (Omicron)	New Cases	0.371236	[0.20, 0.55]	0.009	1
Disparate - Alpha & Specific Delta Wave	A.23.1	S	New Deaths	0.359528	[0.19, 0.53]	0.013	2
Disparate - Alpha & Specific Delta Wave	AY.88	GK (Delta)	New Cases	0.357384	[0.16, 0.54]	0.012	0
Disparate - Alpha & Specific Delta Wave	B.1.1.318	GR (Gamma)	New Cases	0.357115	[0.16, 0.52]	0.014	2
Disparate - Alpha & Specific Delta Wave	BA.1	GRA (Omicron)	New Cases	0.354879	[0.12, 0.54]	0.013	1
Disparate - Alpha & Specific Delta Wave	BA.1.18	GRA (Omicron)	New Cases	0.353141	[0.13, 0.53]	0.014	1
Disparate - Alpha & Specific Delta Wave	BA.1.1.1	GRA (Omicron)	New Cases	0.352462	[0.14, 0.53]	0.014	1
Disparate - Alpha & Specific Delta Wave	B.1.1.1	GR (Gamma)	New Cases	0.336776	[0.15, 0.52]	0.021	2
Disparate - Alpha & Specific Delta Wave	AY.46	GK (Delta)	New Cases	0.334234	[0.22, 0.54]	0.022	2
Disparate - Alpha & Specific Delta Wave	B.1.1	GR (Gamma)	New Deaths	0.333273	[0.06, 0.57]	0.022	2
Disparate - Alpha & Specific Delta Wave	BA.1.17	GRA (Omicron)	New Cases	0.331215	[0.22, 0.51]	0.021	1
Disparate - Alpha & Specific Delta Wave	BA.1.17.2	GRA (Omicron)	New Cases	0.328274	[0.22, 0.52]	0.021	0
Disparate - Alpha & Specific Delta Wave	A.27	S	New Cases	0.323467	[0.14, 0.49]	0.025	1
Disparate - Alpha & Specific Delta Wave	BA.1.1	GRA (Omicron)	New Deaths	0.316717	[0.10, 0.50]	0.027	0
Disparate - Alpha & Specific Delta Wave	B.1.351.2	GH (Beta)	New Deaths	0.311513	[0.20, 0.49]	0.033	2
Disparate - Alpha & Specific Delta Wave	AY.43	GK (Delta)	New Deaths	0.309287	[0.09, 0.50]	0.031	0
Disparate - Alpha & Specific Delta Wave	A.23.1	S	New Cases	0.296212	[0.14, 0.47]	0.041	1
Disparate - Alpha & Specific Delta Wave	B.1.1	GR (Gamma)	New Cases	0.289805	[0.04, 0.54]	0.048	2
Disparate - Alpha & Specific Delta Wave	XBB.1.16	GRA (Omicron)	New Deaths	-0.296253	[-0.46, -0.19]	0.043	2
Disparate - Alpha & Specific Delta Wave	XBB.1.16	GRA (Omicron)	New Cases	-0.330901	[-0.53, -0.23]	0.022	1
Disparate - Alpha & Specific Delta Wave	JN.1	GRA (Omicron)	New Cases	-0.474534	[-0.65, -0.25]	< 0.001	1
Disparate - Alpha & Specific Delta Wave	JN.1	GRA (Omicron)	New Deaths	-0.480826	[-0.63, -0.24]	< 0.001	1
East/Southern Africa - Diverse Delta Waves	B.1.1.7	GRY (Alpha)	New Deaths	0.768162	[0.61, 0.85]	< 0.001	2
East/Southern Africa - Diverse Delta Waves	B.1	G	New Deaths	0.759946	[0.64, 0.82]	< 0.001	2
East/Southern Africa - Diverse Delta Waves	B.1.617.2	GK (Delta)	New Deaths	0.753926	[0.62, 0.84]	< 0.001	0
East/Southern Africa - Diverse Delta Waves	B.1.1.7	GRY (Alpha)	New Cases	0.745285	[0.61, 0.82]	< 0.001	2
East/Southern Africa - Diverse Delta Waves	B.1.617.2	GK (Delta)	New Cases	0.733438	[0.60, 0.83]	< 0.001	1
East/Southern Africa - Diverse Delta Waves	AY.16	GK (Delta)	New Deaths	0.690818	[0.52, 0.80]	< 0.001	1
East/Southern Africa - Diverse Delta Waves	B.1	G	New Cases	0.682424	[0.54, 0.77]	< 0.001	2
East/Southern Africa - Diverse Delta Waves	AY.16	GK (Delta)	New Cases	0.676712	[0.52, 0.79]	< 0.001	2
East/Southern Africa - Diverse Delta Waves	A.23.1	S	New Deaths	0.676529	[0.53, 0.77]	< 0.001	2
East/Southern Africa - Diverse Delta Waves	B.1.1	GR (Gamma)	New Deaths	0.666403	[0.53, 0.75]	< 0.001	2
East/Southern Africa - Diverse Delta Waves	AY.46	GK (Delta)	New Cases	0.661976	[0.48, 0.78]	< 0.001	1
East/Southern Africa - Diverse Delta Waves	B.1.351	GH (Beta)	New Deaths	0.657018	[0.51, 0.76]	< 0.001	0
East/Southern Africa - Diverse Delta Waves	AY.46	GK (Delta)	New Deaths	0.648948	[0.47, 0.77]	< 0.001	0
East/Southern Africa - Diverse Delta Waves	B.1.351	GH (Beta)	New Cases	0.61486	[0.42, 0.73]	< 0.001	0
East/Southern Africa - Diverse Delta Waves	AY.91	GK (Delta)	New Deaths	0.610562	[0.43, 0.73]	< 0.001	0
East/Southern Africa - Diverse Delta Waves	A.23.1	S	New Cases	0.610215	[0.45, 0.73]	< 0.001	2
East/Southern Africa - Diverse Delta Waves	AY.122	GK (Delta)	New Deaths	0.603591	[0.40, 0.73]	< 0.001	0
East/Southern Africa - Diverse Delta Waves	AY.122	GK (Delta)	New Cases	0.589097	[0.40, 0.71]	< 0.001	1
East/Southern Africa - Diverse Delta Waves	B.1.525	G	New Deaths	0.580337	[0.37, 0.71]	< 0.001	2
East/Southern Africa - Diverse Delta Waves	AY.116	GK (Delta)	New Deaths	0.568317	[0.38, 0.71]	< 0.001	0
East/Southern Africa - Diverse Delta Waves	AY.116	GK (Delta)	New Cases	0.561834	[0.36, 0.70]	< 0.001	2
East/Southern Africa - Diverse Delta Waves	AY.91	GK (Delta)	New Cases	0.559496	[0.38, 0.70]	< 0.001	1
East/Southern Africa - Diverse Delta Waves	B.1.1	GR (Gamma)	New Cases	0.545456	[0.35, 0.69]	< 0.001	2
East/Southern Africa - Diverse Delta Waves	B.1.525	G	New Cases	0.527016	[0.32, 0.67]	< 0.001	2
East/Southern Africa - Diverse Delta Waves	AY.45	GK (Delta)	New Deaths	0.523452	[0.30, 0.67]	< 0.001	0
East/Southern Africa - Diverse Delta Waves	BA.1.1	GRA (Omicron)	New Cases	0.502777	[0.29, 0.68]	< 0.001	0
East/Southern Africa - Diverse Delta Waves	AY.45	GK (Delta)	New Cases	0.462095	[0.25, 0.62]	< 0.001	0
East/Southern Africa - Diverse Delta Waves	BA.1	GRA (Omicron)	New Cases	0.461513	[0.27, 0.63]	< 0.001	0
East/Southern Africa - Diverse Delta Waves	AY.36	GK (Delta)	New Cases	0.455812	[0.24, 0.61]	< 0.001	0
East/Southern Africa - Diverse Delta Waves	AY.120	GK (Delta)	New Cases	0.446952	[0.24, 0.60]	< 0.001	1
East/Southern Africa - Diverse Delta Waves	AY.36	GK (Delta)	New Deaths	0.437585	[0.23, 0.60]	0.001	0
East/Southern Africa - Diverse Delta Waves	B.1.1.318	GR (Gamma)	New Deaths	0.428219	[0.22, 0.59]	0.002	2
East/Southern Africa - Diverse Delta Waves	B.1.1.1	GR (Gamma)	New Deaths	0.409132	[0.21, 0.58]	0.003	2
East/Southern Africa - Diverse Delta Waves	B	G	New Cases	0.407324	[0.12, 0.64]	0.002	0
East/Southern Africa - Diverse Delta Waves	B	G	New Deaths	0.402542	[0.13, 0.64]	0.003	0
East/Southern Africa - Diverse Delta Waves	B.1.160	GH (Beta)	New Cases	0.395727	[0.21, 0.56]	0.004	2
East/Southern Africa - Diverse Delta Waves	BA.1.1	GRA (Omicron)	New Deaths	0.393843	[0.17, 0.58]	0.004	0
East/Southern Africa - Diverse Delta Waves	A	S	New Deaths	0.392709	[0.19, 0.57]	0.004	2
East/Southern Africa - Diverse Delta Waves	B.1.1.54	GR (Gamma)	New Deaths	0.391905	[0.20, 0.56]	0.004	2
East/Southern Africa - Diverse Delta Waves	AY.120	GK (Delta)	New Deaths	0.387226	[0.16, 0.56]	0.005	1
East/Southern Africa - Diverse Delta Waves	B.1.160	GH (Beta)	New Deaths	0.383388	[0.19, 0.52]	0.005	2
East/Southern Africa - Diverse Delta Waves	BA.1	GRA (Omicron)	New Deaths	0.370482	[0.17, 0.56]	0.006	0
East/Southern Africa - Diverse Delta Waves	B.1.1.318	GR (Gamma)	New Cases	0.363837	[0.17, 0.52]	0.008	1
East/Southern Africa - Diverse Delta Waves	BA.1.17	GRA (Omicron)	New Cases	0.362777	[0.16, 0.52]	0.008	1
East/Southern Africa - Diverse Delta Waves	BA.1.14	GRA (Omicron)	New Cases	0.361484	[0.16, 0.53]	0.008	1
East/Southern Africa - Diverse Delta Waves	BA.1.15	GRA (Omicron)	New Cases	0.360191	[0.15, 0.53]	0.009	1
East/Southern Africa - Diverse Delta Waves	B.1.1.54	GR (Gamma)	New Cases	0.354989	[0.18, 0.53]	0.011	2
East/Southern Africa - Diverse Delta Waves	B.1.1.529	GRA (Omicron)	New Cases	0.341025	[0.15, 0.50]	0.012	0
East/Southern Africa - Diverse Delta Waves	AY.6	GK (Delta)	New Deaths	0.333376	[0.24, 0.51]	0.016	1
East/Southern Africa - Diverse Delta Waves	B.1.620	G	New Deaths	0.333376	[0.24, 0.51]	0.016	1
East/Southern Africa - Diverse Delta Waves	BA.1.13	GRA (Omicron)	New Cases	0.327869	[0.14, 0.52]	0.018	1
East/Southern Africa - Diverse Delta Waves	AY.6	GK (Delta)	New Cases	0.319633	[0.22, 0.51]	0.021	1
East/Southern Africa - Diverse Delta Waves	B.1.620	G	New Cases	0.319633	[0.21, 0.51]	0.021	1
East/Southern Africa - Diverse Delta Waves	BA.1.18	GRA (Omicron)	New Cases	0.319541	[0.11, 0.50]	0.02	0
East/Southern Africa - Diverse Delta Waves	AY.34	GK (Delta)	New Cases	0.318862	[0.12, 0.51]	0.023	2
East/Southern Africa - Diverse Delta Waves	C.1.2	GR (Gamma)	New Deaths	0.316889	[0.20, 0.50]	0.021	0
East/Southern Africa - Diverse Delta Waves	BA.1.21	GRA (Omicron)	New Cases	0.313167	[0.11, 0.47]	0.022	0
East/Southern Africa - Diverse Delta Waves	AY.99	GK (Delta)	New Deaths	0.310537	[0.20, 0.49]	0.024	0
East/Southern Africa - Diverse Delta Waves	B.1.1.1	GR (Gamma)	New Cases	0.306811	[0.10, 0.49]	0.029	2
East/Southern Africa - Diverse Delta Waves	BA.1.1.1	GRA (Omicron)	New Cases	0.30422	[0.07, 0.49]	0.027	0
East/Southern Africa - Diverse Delta Waves	AY.99	GK (Delta)	New Cases	0.303799	[0.19, 0.49]	0.027	0
East/Southern Africa - Diverse Delta Waves	BA.1.17.2	GRA (Omicron)	New Cases	0.303555	[0.18, 0.47]	0.027	0
East/Southern Africa - Diverse Delta Waves	C.1.2	GR (Gamma)	New Cases	0.297449	[0.19, 0.47]	0.031	0
East/Southern Africa - Diverse Delta Waves	A	S	New Cases	0.286093	[0.06, 0.49]	0.042	2
East/Southern Africa - Diverse Delta Waves	AY.109	GK (Delta)	New Cases	0.278401	[0.17, 0.46]	0.044	0
East/Southern Africa - Diverse Delta Waves	XBB.1.16.1	GRA (Omicron)	New Deaths	-0.279274	[-0.44, -0.12]	0.045	1
East/Southern Africa - Diverse Delta Waves	BQ.1.1	GRA (Omicron)	New Deaths	-0.283358	[-0.51, -0.06]	0.044	2
East/Southern Africa - Diverse Delta Waves	XBB.1.16	GRA (Omicron)	New Deaths	-0.291491	[-0.45, -0.12]	0.034	0
East/Southern Africa - Diverse Delta Waves	XBB.1	GRA (Omicron)	New Cases	-0.301456	[-0.51, -0.09]	0.032	2
East/Southern Africa - Diverse Delta Waves	BA.2.86	GRA (Omicron)	New Deaths	-0.315782	[-0.50, -0.21]	0.024	2
East/Southern Africa - Diverse Delta Waves	BA.2.86	GRA (Omicron)	New Cases	-0.322076	[-0.51, -0.21]	0.021	2
East/Southern Africa - Diverse Delta Waves	XBB.1	GRA (Omicron)	New Deaths	-0.339969	[-0.53, -0.11]	0.015	2
East/Southern Africa - Diverse Delta Waves	JN.1.16.1	GRA (Omicron)	New Cases	-0.382162	[-0.55, -0.21]	0.005	1
East/Southern Africa - Diverse Delta Waves	XBB.1.5	GRA (Omicron)	New Cases	-0.38878	[-0.57, -0.17]	0.005	2
East/Southern Africa - Diverse Delta Waves	JN.1.16.1	GRA (Omicron)	New Deaths	-0.390626	[-0.56, -0.23]	0.005	2
East/Southern Africa - Diverse Delta Waves	XBB.1.5	GRA (Omicron)	New Deaths	-0.432582	[-0.63, -0.23]	0.002	2
East/Southern Africa - Diverse Delta Waves	JN.1.18	GRA (Omicron)	New Cases	-0.446631	[-0.63, -0.23]	0.001	2
East/Southern Africa - Diverse Delta Waves	JN.1.18	GRA (Omicron)	New Deaths	-0.474197	[-0.63, -0.24]	< 0.001	0
East/Southern Africa - Diverse Delta Waves	Unassigned	N/A	New Cases	-0.551799	[-0.77, -0.28]	< 0.001	2
East/Southern Africa - Diverse Delta Waves	Unassigned	N/A	New Deaths	-0.583067	[-0.80, -0.30]	< 0.001	2
East/Southern Africa - Diverse Delta Waves	JN.1	GRA (Omicron)	New Deaths	-0.607481	[-0.73, -0.42]	< 0.001	1
East/Southern Africa - Diverse Delta Waves	JN.1	GRA (Omicron)	New Cases	-0.627774	[-0.75, -0.45]	< 0.001	1
Indian Ocean Islands - Beta/Delta Introduction	BA.1.1	GRA (Omicron)	New Cases	0.625469	[0.39, 0.77]	< 0.001	1
Indian Ocean Islands - Beta/Delta Introduction	BA.1	GRA (Omicron)	New Cases	0.598479	[0.37, 0.75]	< 0.001	1
Indian Ocean Islands - Beta/Delta Introduction	B.1.1.7	GRY (Alpha)	New Deaths	0.588673	[0.41, 0.74]	< 0.001	0
Indian Ocean Islands - Beta/Delta Introduction	B.1.351	GH (Beta)	New Deaths	0.586125	[0.40, 0.75]	< 0.001	0
Indian Ocean Islands - Beta/Delta Introduction	BA.2	GRA (Omicron)	New Cases	0.584738	[0.38, 0.73]	< 0.001	1
Indian Ocean Islands - Beta/Delta Introduction	B.1.351.2	GH (Beta)	New Deaths	0.574244	[0.35, 0.75]	< 0.001	0
Indian Ocean Islands - Beta/Delta Introduction	BA.1.18	GRA (Omicron)	New Cases	0.562228	[0.26, 0.72]	< 0.001	1
Indian Ocean Islands - Beta/Delta Introduction	BA.1.1.1	GRA (Omicron)	New Cases	0.561076	[0.37, 0.72]	< 0.001	1
Indian Ocean Islands - Beta/Delta Introduction	BA.1.17	GRA (Omicron)	New Cases	0.509054	[0.26, 0.71]	< 0.001	1
Indian Ocean Islands - Beta/Delta Introduction	B.1.525	G	New Deaths	0.506646	[0.26, 0.67]	< 0.001	1
Indian Ocean Islands - Beta/Delta Introduction	BA.2.58	GRA (Omicron)	New Cases	0.493273	[0.26, 0.67]	< 0.001	0
Indian Ocean Islands - Beta/Delta Introduction	AY.33.1	GK (Delta)	New Cases	0.487191	[0.27, 0.66]	0.001	2
Indian Ocean Islands - Beta/Delta Introduction	BA.2.3	GRA (Omicron)	New Cases	0.476374	[0.26, 0.64]	0.001	1
Indian Ocean Islands - Beta/Delta Introduction	BA.1.17.2	GRA (Omicron)	New Cases	0.446561	[0.26, 0.65]	0.003	1
Indian Ocean Islands - Beta/Delta Introduction	BA.1.13	GRA (Omicron)	New Cases	0.446198	[0.26, 0.65]	0.003	1
Indian Ocean Islands - Beta/Delta Introduction	BA.1.15	GRA (Omicron)	New Cases	0.446198	[0.26, 0.64]	0.003	1
Indian Ocean Islands - Beta/Delta Introduction	BA.2.10	GRA (Omicron)	New Cases	0.425641	[0.25, 0.60]	0.004	0
Indian Ocean Islands - Beta/Delta Introduction	BA.5.3.1	GRA (Omicron)	New Cases	0.424583	[0.21, 0.60]	0.005	0
Indian Ocean Islands - Beta/Delta Introduction	B.1.177	GV	New Deaths	0.420344	[0.23, 0.60]	0.006	2
Indian Ocean Islands - Beta/Delta Introduction	AY.33.1	GK (Delta)	New Deaths	0.413115	[0.16, 0.60]	0.007	2
Indian Ocean Islands - Beta/Delta Introduction	BA.1.1.1	GRA (Omicron)	New Deaths	0.412764	[0.17, 0.60]	0.006	0
Indian Ocean Islands - Beta/Delta Introduction	BA.1.18	GRA (Omicron)	New Deaths	0.410865	[0.20, 0.59]	0.006	0
Indian Ocean Islands - Beta/Delta Introduction	BA.1.17	GRA (Omicron)	New Deaths	0.409363	[0.20, 0.60]	0.006	0
Indian Ocean Islands - Beta/Delta Introduction	AY.43	GK (Delta)	New Cases	0.409156	[0.10, 0.66]	0.008	2
Indian Ocean Islands - Beta/Delta Introduction	BA.1.17.2	GRA (Omicron)	New Deaths	0.401939	[0.20, 0.59]	0.008	1
Indian Ocean Islands - Beta/Delta Introduction	BA.1.13	GRA (Omicron)	New Deaths	0.400487	[0.21, 0.60]	0.009	1
Indian Ocean Islands - Beta/Delta Introduction	BA.1.15	GRA (Omicron)	New Deaths	0.400487	[0.21, 0.57]	0.009	1
Indian Ocean Islands - Beta/Delta Introduction	BA.1	GRA (Omicron)	New Deaths	0.394519	[0.15, 0.61]	0.01	1
Indian Ocean Islands - Beta/Delta Introduction	BA.1.1	GRA (Omicron)	New Deaths	0.388079	[0.12, 0.59]	0.011	1
Indian Ocean Islands - Beta/Delta Introduction	B.1.1.529	GRA (Omicron)	New Cases	0.36907	[0.26, 0.56]	0.016	1
Indian Ocean Islands - Beta/Delta Introduction	BA.1.21	GRA (Omicron)	New Cases	0.36907	[0.26, 0.56]	0.016	1
Indian Ocean Islands - Beta/Delta Introduction	B.1.160	GH (Beta)	New Deaths	0.36271	[0.05, 0.59]	0.02	2
Indian Ocean Islands - Beta/Delta Introduction	B.1.617.2	GK (Delta)	New Cases	0.355701	[0.05, 0.59]	0.022	2
Indian Ocean Islands - Beta/Delta Introduction	B.1.617.2	GK (Delta)	New Deaths	0.355115	[0.08, 0.59]	0.023	2
Indian Ocean Islands - Beta/Delta Introduction	B.1.1.529	GRA (Omicron)	New Deaths	0.350642	[0.23, 0.56]	0.023	1
Indian Ocean Islands - Beta/Delta Introduction	BA.1.21	GRA (Omicron)	New Deaths	0.350642	[0.24, 0.56]	0.023	1
Indian Ocean Islands - Beta/Delta Introduction	AY.122	GK (Delta)	New Cases	0.349016	[-0.00, 0.60]	0.025	2
Indian Ocean Islands - Beta/Delta Introduction	BF.5	GRA (Omicron)	New Cases	0.332595	[0.14, 0.52]	0.029	0
Indian Ocean Islands - Beta/Delta Introduction	BA.2	GRA (Omicron)	New Deaths	0.331694	[0.08, 0.54]	0.03	0
Indian Ocean Islands - Beta/Delta Introduction	BA.4.1	GRA (Omicron)	New Cases	0.329553	[0.09, 0.53]	0.031	0
Indian Ocean Islands - Beta/Delta Introduction	BA.2.58	GRA (Omicron)	New Deaths	0.3242	[0.11, 0.52]	0.034	0
Indian Ocean Islands - Beta/Delta Introduction	BA.4.1.1	GRA (Omicron)	New Cases	0.317896	[0.16, 0.50]	0.043	2
Indian Ocean Islands - Beta/Delta Introduction	AY.43	GK (Delta)	New Deaths	0.308958	[0.01, 0.55]	0.049	2
Indian Ocean Islands - Beta/Delta Introduction	BA.5.2.1	GRA (Omicron)	New Deaths	-0.319403	[-0.54, -0.12]	0.042	2
Indian Ocean Islands - Beta/Delta Introduction	BA.5.2	GRA (Omicron)	New Deaths	-0.320997	[-0.54, -0.11]	0.041	2
Indian Ocean Islands - Beta/Delta Introduction	BN.1.2	GRA (Omicron)	New Cases	-0.344306	[-0.55, -0.09]	0.028	2
Indian Ocean Islands - Beta/Delta Introduction	XBB.1	GRA (Omicron)	New Cases	-0.356565	[-0.56, -0.10]	0.022	2
Indian Ocean Islands - Beta/Delta Introduction	BQ.1.1	GRA (Omicron)	New Deaths	-0.364504	[-0.63, 0.00]	0.019	2
Indian Ocean Islands - Beta/Delta Introduction	BA.5.2.6	GRA (Omicron)	New Deaths	-0.423901	[-0.61, -0.21]	0.006	2
Indian Ocean Islands - Beta/Delta Introduction	BN.1.2	GRA (Omicron)	New Deaths	-0.43044	[-0.60, -0.21]	0.005	2
Indian Ocean Islands - Beta/Delta Introduction	XBB.1	GRA (Omicron)	New Deaths	-0.447219	[-0.62, -0.23]	0.003	2
Indian Ocean Islands - Beta/Delta Introduction	XBB.1.9.1	GRA (Omicron)	New Deaths	-0.483829	[-0.65, -0.25]	0.001	2
Indian Ocean Islands - Beta/Delta Introduction	XBB.1.9.1	GRA (Omicron)	New Cases	-0.507491	[-0.69, -0.27]	< 0.001	2
Indian Ocean Islands - Beta/Delta Introduction	XBB.1.16.1	GRA (Omicron)	New Deaths	-0.541795	[-0.70, -0.26]	< 0.001	1
Indian Ocean Islands - Beta/Delta Introduction	XBB.1.16	GRA (Omicron)	New Deaths	-0.5441	[-0.71, -0.26]	< 0.001	1
Indian Ocean Islands - Beta/Delta Introduction	CH.1.1.1	GRA (Omicron)	New Deaths	-0.548153	[-0.70, -0.33]	< 0.001	2
Indian Ocean Islands - Beta/Delta Introduction	CH.1.1.1	GRA (Omicron)	New Cases	-0.552804	[-0.70, -0.33]	< 0.001	2
Indian Ocean Islands - Beta/Delta Introduction	XBB.1.16	GRA (Omicron)	New Cases	-0.560212	[-0.71, -0.37]	< 0.001	1
Indian Ocean Islands - Beta/Delta Introduction	XBB.1.16.1	GRA (Omicron)	New Cases	-0.561076	[-0.71, -0.37]	< 0.001	1
Indian Ocean Islands - Beta/Delta Introduction	XBB.1.5	GRA (Omicron)	New Cases	-0.565517	[-0.78, -0.20]	< 0.001	2
Indian Ocean Islands - Beta/Delta Introduction	BA.5.1	GRA (Omicron)	New Deaths	-0.568922	[-0.74, -0.35]	< 0.001	2
Indian Ocean Islands - Beta/Delta Introduction	CH.1.1	GRA (Omicron)	New Cases	-0.589688	[-0.75, -0.35]	< 0.001	2
Indian Ocean Islands - Beta/Delta Introduction	XBB.1.5.24	GRA (Omicron)	New Cases	-0.608056	[-0.75, -0.37]	< 0.001	2
Indian Ocean Islands - Beta/Delta Introduction	XBB.1.5.24	GRA (Omicron)	New Deaths	-0.611483	[-0.76, -0.37]	< 0.001	2
Indian Ocean Islands - Beta/Delta Introduction	XBB.1.5	GRA (Omicron)	New Deaths	-0.626351	[-0.77, -0.39]	< 0.001	2
Indian Ocean Islands - Beta/Delta Introduction	CH.1.1	GRA (Omicron)	New Deaths	-0.639319	[-0.77, -0.43]	< 0.001	2
Indian Ocean Islands - Beta/Delta Introduction	XBB.1.5.63	GRA (Omicron)	New Deaths	-0.648903	[-0.77, -0.45]	< 0.001	2
Indian Ocean Islands - Beta/Delta Introduction	XBB.1.5.63	GRA (Omicron)	New Cases	-0.652462	[-0.79, -0.45]	< 0.001	2
Pan-African - Generic Delta Wave	B.1	G	New Deaths	0.784049	[0.68, 0.84]	< 0.001	2
Pan-African - Generic Delta Wave	B.1.1	GR (Gamma)	New Deaths	0.76192	[0.67, 0.80]	< 0.001	2
Pan-African - Generic Delta Wave	B.1	G	New Cases	0.713432	[0.57, 0.81]	< 0.001	2
Pan-African - Generic Delta Wave	B	G	New Deaths	0.696549	[0.55, 0.79]	< 0.001	2
Pan-African - Generic Delta Wave	B.1.1	GR (Gamma)	New Cases	0.685744	[0.53, 0.79]	< 0.001	2
Pan-African - Generic Delta Wave	B	G	New Cases	0.668061	[0.51, 0.79]	< 0.001	2
Pan-African - Generic Delta Wave	A	S	New Deaths	0.651803	[0.50, 0.76]	< 0.001	2
Pan-African - Generic Delta Wave	A	S	New Cases	0.606734	[0.44, 0.72]	< 0.001	2
Pan-African - Generic Delta Wave	B.1.1.7	GRY (Alpha)	New Deaths	0.599686	[0.40, 0.74]	< 0.001	2
Pan-African - Generic Delta Wave	AY.34	GK (Delta)	New Deaths	0.584043	[0.40, 0.72]	< 0.001	1
Pan-African - Generic Delta Wave	AY.122	GK (Delta)	New Cases	0.583437	[0.41, 0.72]	< 0.001	1
Pan-African - Generic Delta Wave	C.17	GR (Gamma)	New Cases	0.582717	[0.41, 0.73]	< 0.001	2
Pan-African - Generic Delta Wave	AY.36	GK (Delta)	New Deaths	0.573971	[0.40, 0.70]	< 0.001	1
Pan-African - Generic Delta Wave	B.1.525	G	New Deaths	0.57025	[0.37, 0.69]	< 0.001	1
Pan-African - Generic Delta Wave	B.1.617.2	GK (Delta)	New Deaths	0.568496	[0.34, 0.75]	< 0.001	0
Pan-African - Generic Delta Wave	C.17	GR (Gamma)	New Deaths	0.568442	[0.39, 0.72]	< 0.001	2
Pan-African - Generic Delta Wave	AY.34	GK (Delta)	New Cases	0.561868	[0.40, 0.69]	< 0.001	1
Pan-African - Generic Delta Wave	B.1.617.2	GK (Delta)	New Cases	0.558168	[0.35, 0.72]	< 0.001	0
Pan-African - Generic Delta Wave	AY.122	GK (Delta)	New Deaths	0.555347	[0.37, 0.70]	< 0.001	0
Pan-African - Generic Delta Wave	AY.36	GK (Delta)	New Cases	0.542911	[0.37, 0.67]	< 0.001	1
Pan-African - Generic Delta Wave	AZ.5	GR (Gamma)	New Deaths	0.540424	[0.34, 0.69]	< 0.001	0
Pan-African - Generic Delta Wave	A.27	S	New Deaths	0.536145	[0.35, 0.68]	< 0.001	0
Pan-African - Generic Delta Wave	B.1.1.7	GRY (Alpha)	New Cases	0.524503	[0.27, 0.71]	< 0.001	1
Pan-African - Generic Delta Wave	B.1.1.1	GR (Gamma)	New Deaths	0.509773	[0.34, 0.66]	< 0.001	2
Pan-African - Generic Delta Wave	AY.33	GK (Delta)	New Cases	0.508371	[0.32, 0.66]	< 0.001	1
Pan-African - Generic Delta Wave	B.1.1.1	GR (Gamma)	New Cases	0.5021	[0.32, 0.64]	< 0.001	2
Pan-African - Generic Delta Wave	B.1.351	GH (Beta)	New Deaths	0.500504	[0.27, 0.65]	< 0.001	0
Pan-African - Generic Delta Wave	B.1.525	G	New Cases	0.499106	[0.33, 0.64]	< 0.001	1
Pan-African - Generic Delta Wave	A.27	S	New Cases	0.484033	[0.31, 0.62]	< 0.001	0
Pan-African - Generic Delta Wave	AY.88	GK (Delta)	New Cases	0.478496	[0.26, 0.64]	< 0.001	2
Pan-African - Generic Delta Wave	AY.43	GK (Delta)	New Deaths	0.475682	[0.27, 0.62]	< 0.001	1
Pan-African - Generic Delta Wave	AY.43	GK (Delta)	New Cases	0.473623	[0.27, 0.62]	< 0.001	1
Pan-African - Generic Delta Wave	AY.33	GK (Delta)	New Deaths	0.472242	[0.27, 0.64]	< 0.001	1
Pan-African - Generic Delta Wave	AY.45	GK (Delta)	New Deaths	0.469763	[0.24, 0.63]	< 0.001	2
Pan-African - Generic Delta Wave	B.1.1.318	GR (Gamma)	New Deaths	0.468813	[0.27, 0.64]	< 0.001	2
Pan-African - Generic Delta Wave	AZ.5	GR (Gamma)	New Cases	0.460869	[0.26, 0.60]	< 0.001	2
Pan-African - Generic Delta Wave	B.1.160	GH (Beta)	New Deaths	0.459444	[0.28, 0.61]	< 0.001	2
Pan-African - Generic Delta Wave	AY.6	GK (Delta)	New Deaths	0.448545	[0.24, 0.61]	< 0.001	2
Pan-African - Generic Delta Wave	AY.34.1	GK (Delta)	New Deaths	0.445236	[0.23, 0.60]	< 0.001	1
Pan-African - Generic Delta Wave	AY.88	GK (Delta)	New Deaths	0.444911	[0.25, 0.62]	< 0.001	0
Pan-African - Generic Delta Wave	B.1.351	GH (Beta)	New Cases	0.42737	[0.18, 0.60]	0.001	0
Pan-African - Generic Delta Wave	AY.109	GK (Delta)	New Deaths	0.42431	[0.23, 0.59]	0.001	0
Pan-African - Generic Delta Wave	B.1.1.318	GR (Gamma)	New Cases	0.414616	[0.24, 0.57]	0.002	1
Pan-African - Generic Delta Wave	AY.116	GK (Delta)	New Deaths	0.410935	[0.19, 0.57]	0.002	0
Pan-African - Generic Delta Wave	AY.45	GK (Delta)	New Cases	0.410825	[0.21, 0.56]	0.002	1
Pan-African - Generic Delta Wave	BA.1.15	GRA (Omicron)	New Cases	0.408974	[0.20, 0.57]	0.002	0
Pan-African - Generic Delta Wave	BA.1.13	GRA (Omicron)	New Cases	0.405796	[0.18, 0.57]	0.002	1
Pan-African - Generic Delta Wave	B.1.620	G	New Deaths	0.394865	[0.18, 0.57]	0.003	2
Pan-African - Generic Delta Wave	A.23.1	S	New Deaths	0.388937	[0.20, 0.55]	0.003	0
Pan-African - Generic Delta Wave	B.1.160	GH (Beta)	New Cases	0.38316	[0.18, 0.56]	0.005	2
Pan-African - Generic Delta Wave	BA.1	GRA (Omicron)	New Cases	0.379252	[0.15, 0.58]	0.004	0
Pan-African - Generic Delta Wave	BA.1.1	GRA (Omicron)	New Cases	0.377899	[0.15, 0.58]	0.004	0
Pan-African - Generic Delta Wave	BA.1.15	GRA (Omicron)	New Deaths	0.372289	[0.20, 0.52]	0.005	0
Pan-African - Generic Delta Wave	B.1.1.529	GRA (Omicron)	New Cases	0.370322	[0.13, 0.57]	0.005	0
Pan-African - Generic Delta Wave	AY.34.1	GK (Delta)	New Cases	0.362409	[0.15, 0.55]	0.008	2
Pan-African - Generic Delta Wave	AY.116	GK (Delta)	New Cases	0.360183	[0.16, 0.53]	0.008	2
Pan-African - Generic Delta Wave	AY.109	GK (Delta)	New Cases	0.359093	[0.16, 0.53]	0.007	0
Pan-African - Generic Delta Wave	AY.6	GK (Delta)	New Cases	0.357559	[0.16, 0.55]	0.009	2
Pan-African - Generic Delta Wave	AY.46	GK (Delta)	New Cases	0.357106	[0.08, 0.57]	0.008	1
Pan-African - Generic Delta Wave	A.23.1	S	New Cases	0.35624	[0.17, 0.52]	0.008	0
Pan-African - Generic Delta Wave	AY.46	GK (Delta)	New Deaths	0.3558	[0.11, 0.54]	0.008	0
Pan-African - Generic Delta Wave	B.1.177	GV	New Deaths	0.349718	[0.02, 0.59]	0.009	0
Pan-African - Generic Delta Wave	B.1.620	G	New Cases	0.34822	[0.16, 0.53]	0.011	2
Pan-African - Generic Delta Wave	B.1.1.529	GRA (Omicron)	New Deaths	0.347704	[0.10, 0.56]	0.009	0
Pan-African - Generic Delta Wave	BA.1.17	GRA (Omicron)	New Cases	0.34191	[0.11, 0.52]	0.011	1
Pan-African - Generic Delta Wave	BA.1.14	GRA (Omicron)	New Cases	0.340471	[0.14, 0.49]	0.011	0
Pan-African - Generic Delta Wave	BA.1.19	GRA (Omicron)	New Cases	0.338743	[0.13, 0.51]	0.011	0
Pan-African - Generic Delta Wave	BA.1.1	GRA (Omicron)	New Deaths	0.336075	[0.09, 0.53]	0.012	0
Pan-African - Generic Delta Wave	BA.1	GRA (Omicron)	New Deaths	0.330806	[0.09, 0.53]	0.014	0
Pan-African - Generic Delta Wave	B.1.177	GV	New Cases	0.330211	[-0.01, 0.57]	0.014	0
Pan-African - Generic Delta Wave	AY.32	GK (Delta)	New Deaths	0.329963	[0.24, 0.51]	0.016	2
Pan-African - Generic Delta Wave	BA.1.1.1	GRA (Omicron)	New Cases	0.319712	[0.09, 0.51]	0.017	0
Pan-African - Generic Delta Wave	AY.120	GK (Delta)	New Deaths	0.319616	[0.08, 0.50]	0.017	0
Pan-African - Generic Delta Wave	AY.91	GK (Delta)	New Cases	0.317231	[0.22, 0.51]	0.021	2
Pan-African - Generic Delta Wave	BA.1.13	GRA (Omicron)	New Deaths	0.313392	[0.10, 0.48]	0.02	0
Pan-African - Generic Delta Wave	BA.1.21	GRA (Omicron)	New Cases	0.313284	[0.08, 0.50]	0.021	1
Pan-African - Generic Delta Wave	AY.32	GK (Delta)	New Cases	0.310881	[0.20, 0.49]	0.023	2
Pan-African - Generic Delta Wave	BA.1.18	GRA (Omicron)	New Cases	0.302755	[0.07, 0.49]	0.025	0
Pan-African - Generic Delta Wave	B.1.416	G	New Deaths	0.300754	[0.13, 0.45]	0.026	0
Pan-African - Generic Delta Wave	AY.16	GK (Delta)	New Deaths	0.294195	[0.18, 0.49]	0.029	0
Pan-African - Generic Delta Wave	BA.1.17.2	GRA (Omicron)	New Cases	0.289435	[0.07, 0.48]	0.032	0
Pan-African - Generic Delta Wave	Unassigned	N/A	New Cases	0.282452	[0.01, 0.56]	0.04	2
Pan-African - Generic Delta Wave	AY.91	GK (Delta)	New Deaths	0.279162	[0.15, 0.45]	0.043	2
Pan-African - Generic Delta Wave	BA.1.14	GRA (Omicron)	New Deaths	0.274752	[0.09, 0.42]	0.042	0
Pan-African - Generic Delta Wave	B.1.351.2	GH (Beta)	New Deaths	0.274424	[0.05, 0.45]	0.047	2
Pan-African - Generic Delta Wave	AY.120	GK (Delta)	New Cases	0.272912	[0.08, 0.44]	0.044	0
Pan-African - Generic Delta Wave	BA.5.2	GRA (Omicron)	New Deaths	-0.271482	[-0.49, -0.04]	0.049	2
Pan-African - Generic Delta Wave	BA.2	GRA (Omicron)	New Deaths	-0.287334	[-0.51, -0.02]	0.037	2
Pan-African - Generic Delta Wave	XBB.1	GRA (Omicron)	New Deaths	-0.289933	[-0.48, -0.09]	0.035	2
Pan-African - Generic Delta Wave	CH.1.1.1	GRA (Omicron)	New Cases	-0.299022	[-0.47, -0.12]	0.03	2
Pan-African - Generic Delta Wave	BQ.1.1	GRA (Omicron)	New Cases	-0.306612	[-0.52, -0.07]	0.026	2
Pan-African - Generic Delta Wave	CH.1.1.1	GRA (Omicron)	New Deaths	-0.309603	[-0.46, -0.13]	0.024	2
Pan-African - Generic Delta Wave	BQ.1.1	GRA (Omicron)	New Deaths	-0.345656	[-0.58, -0.10]	0.011	2
Pan-African - Generic Delta Wave	XBB.1.5.24	GRA (Omicron)	New Cases	-0.348522	[-0.51, -0.18]	0.011	2
Pan-African - Generic Delta Wave	XBB.1.5.63	GRA (Omicron)	New Cases	-0.349481	[-0.51, -0.19]	0.01	2
Pan-African - Generic Delta Wave	XBB.1.9.1	GRA (Omicron)	New Cases	-0.360593	[-0.56, -0.15]	0.008	2
Pan-African - Generic Delta Wave	XBB.1.16	GRA (Omicron)	New Cases	-0.376817	[-0.54, -0.20]	0.005	2
Pan-African - Generic Delta Wave	XBB.1.16.1	GRA (Omicron)	New Cases	-0.393328	[-0.57, -0.21]	0.004	2
Pan-African - Generic Delta Wave	XBB.1.5.63	GRA (Omicron)	New Deaths	-0.395492	[-0.56, -0.20]	0.003	2
Pan-African - Generic Delta Wave	XBB.1.5.24	GRA (Omicron)	New Deaths	-0.39652	[-0.55, -0.20]	0.003	2
Pan-African - Generic Delta Wave	JN.1.16.1	GRA (Omicron)	New Deaths	-0.411369	[-0.56, -0.21]	0.002	0
Pan-African - Generic Delta Wave	BA.2.86	GRA (Omicron)	New Cases	-0.424493	[-0.58, -0.23]	0.002	2
Pan-African - Generic Delta Wave	BA.2.86	GRA (Omicron)	New Deaths	-0.431893	[-0.59, -0.24]	< 0.001	0
Pan-African - Generic Delta Wave	JN.1.18	GRA (Omicron)	New Deaths	-0.451611	[-0.60, -0.24]	< 0.001	1
Pan-African - Generic Delta Wave	JN.1.16.1	GRA (Omicron)	New Cases	-0.457651	[-0.61, -0.22]	< 0.001	0
Pan-African - Generic Delta Wave	XBB.1.9.1	GRA (Omicron)	New Deaths	-0.463357	[-0.63, -0.26]	< 0.001	2
Pan-African - Generic Delta Wave	XBB.1.5	GRA (Omicron)	New Cases	-0.472767	[-0.65, -0.27]	< 0.001	2
Pan-African - Generic Delta Wave	XBB.1.16	GRA (Omicron)	New Deaths	-0.484361	[-0.63, -0.28]	< 0.001	2
Pan-African - Generic Delta Wave	JN.1	GRA (Omicron)	New Deaths	-0.485321	[-0.61, -0.30]	< 0.001	2
Pan-African - Generic Delta Wave	XBB.1.16.1	GRA (Omicron)	New Deaths	-0.500532	[-0.64, -0.31]	< 0.001	2
Pan-African - Generic Delta Wave	JN.1.18	GRA (Omicron)	New Cases	-0.512676	[-0.65, -0.30]	< 0.001	1
Pan-African - Generic Delta Wave	JN.1	GRA (Omicron)	New Cases	-0.539671	[-0.68, -0.33]	< 0.001	2
Pan-African - Generic Delta Wave	XBB.1.5	GRA (Omicron)	New Deaths	-0.566379	[-0.72, -0.38]	< 0.001	2
Southern Africa - Beta & Early Omicron Epicenter	B.1.1	GR (Gamma)	New Deaths	0.743541	[0.62, 0.82]	< 0.001	2
Southern Africa - Beta & Early Omicron Epicenter	B.1	G	New Deaths	0.724883	[0.59, 0.82]	< 0.001	2
Southern Africa - Beta & Early Omicron Epicenter	B.1.351	GH (Beta)	New Deaths	0.701445	[0.51, 0.84]	< 0.001	2
Southern Africa - Beta & Early Omicron Epicenter	B.1.1	GR (Gamma)	New Cases	0.698122	[0.56, 0.78]	< 0.001	2
Southern Africa - Beta & Early Omicron Epicenter	B.1.1.1	GR (Gamma)	New Deaths	0.695639	[0.54, 0.81]	< 0.001	2
Southern Africa - Beta & Early Omicron Epicenter	AY.45	GK (Delta)	New Cases	0.667956	[0.51, 0.77]	< 0.001	0
Southern Africa - Beta & Early Omicron Epicenter	B.1	G	New Cases	0.649165	[0.47, 0.78]	< 0.001	2
Southern Africa - Beta & Early Omicron Epicenter	B.1.351	GH (Beta)	New Cases	0.649027	[0.43, 0.81]	< 0.001	2
Southern Africa - Beta & Early Omicron Epicenter	B.1.1.1	GR (Gamma)	New Cases	0.647776	[0.47, 0.77]	< 0.001	2
Southern Africa - Beta & Early Omicron Epicenter	AY.45	GK (Delta)	New Deaths	0.639397	[0.48, 0.76]	< 0.001	0
Southern Africa - Beta & Early Omicron Epicenter	AY.38	GK (Delta)	New Deaths	0.636982	[0.47, 0.77]	< 0.001	0
Southern Africa - Beta & Early Omicron Epicenter	AY.38	GK (Delta)	New Cases	0.631589	[0.47, 0.75]	< 0.001	0
Southern Africa - Beta & Early Omicron Epicenter	B.1.1.448	GR (Gamma)	New Deaths	0.625854	[0.48, 0.75]	< 0.001	2
Southern Africa - Beta & Early Omicron Epicenter	B.1.617.2	GK (Delta)	New Deaths	0.624494	[0.45, 0.75]	< 0.001	0
Southern Africa - Beta & Early Omicron Epicenter	B.1.617.2	GK (Delta)	New Cases	0.602874	[0.43, 0.73]	< 0.001	0
Southern Africa - Beta & Early Omicron Epicenter	B.1.1.7	GRY (Alpha)	New Deaths	0.595275	[0.43, 0.71]	< 0.001	0
Southern Africa - Beta & Early Omicron Epicenter	B.1.1.448	GR (Gamma)	New Cases	0.57444	[0.41, 0.70]	< 0.001	2
Southern Africa - Beta & Early Omicron Epicenter	B.1.1.7	GRY (Alpha)	New Cases	0.565609	[0.40, 0.70]	< 0.001	0
Southern Africa - Beta & Early Omicron Epicenter	C.1	GR (Gamma)	New Deaths	0.560012	[0.39, 0.70]	< 0.001	2
Southern Africa - Beta & Early Omicron Epicenter	AY.32	GK (Delta)	New Cases	0.552026	[0.35, 0.69]	< 0.001	2
Southern Africa - Beta & Early Omicron Epicenter	AY.32	GK (Delta)	New Deaths	0.535572	[0.35, 0.68]	< 0.001	0
Southern Africa - Beta & Early Omicron Epicenter	B	G	New Deaths	0.533159	[0.35, 0.68]	< 0.001	2
Southern Africa - Beta & Early Omicron Epicenter	AY.91	GK (Delta)	New Cases	0.520965	[0.35, 0.66]	< 0.001	0
Southern Africa - Beta & Early Omicron Epicenter	AY.19	GH (Beta)	New Cases	0.511415	[0.30, 0.67]	< 0.001	1
Southern Africa - Beta & Early Omicron Epicenter	AY.6	GK (Delta)	New Cases	0.507071	[0.32, 0.65]	< 0.001	0
Southern Africa - Beta & Early Omicron Epicenter	B.1.1.529	GRA (Omicron)	New Cases	0.502192	[0.31, 0.66]	< 0.001	0
Southern Africa - Beta & Early Omicron Epicenter	AY.122	GK (Delta)	New Cases	0.497525	[0.29, 0.64]	< 0.001	0
Southern Africa - Beta & Early Omicron Epicenter	AY.19	GH (Beta)	New Deaths	0.495882	[0.30, 0.65]	< 0.001	1
Southern Africa - Beta & Early Omicron Epicenter	C.1.2	GR (Gamma)	New Cases	0.49538	[0.29, 0.66]	< 0.001	1
Southern Africa - Beta & Early Omicron Epicenter	AY.120.2	GK (Delta)	New Deaths	0.490492	[0.30, 0.63]	< 0.001	0
Southern Africa - Beta & Early Omicron Epicenter	AY.6	GK (Delta)	New Deaths	0.485452	[0.29, 0.64]	< 0.001	0
Southern Africa - Beta & Early Omicron Epicenter	AY.91	GK (Delta)	New Deaths	0.485156	[0.30, 0.65]	< 0.001	0
Southern Africa - Beta & Early Omicron Epicenter	B	G	New Cases	0.480767	[0.28, 0.64]	< 0.001	2
Southern Africa - Beta & Early Omicron Epicenter	C.1	GR (Gamma)	New Cases	0.478993	[0.31, 0.63]	< 0.001	2
Southern Africa - Beta & Early Omicron Epicenter	B.1.1.529	GRA (Omicron)	New Deaths	0.47885	[0.26, 0.64]	< 0.001	0
Southern Africa - Beta & Early Omicron Epicenter	AY.122	GK (Delta)	New Deaths	0.478536	[0.29, 0.63]	< 0.001	0
Southern Africa - Beta & Early Omicron Epicenter	C.1.2	GR (Gamma)	New Deaths	0.472955	[0.30, 0.63]	< 0.001	0
Southern Africa - Beta & Early Omicron Epicenter	AY.116	GK (Delta)	New Cases	0.472044	[0.27, 0.64]	< 0.001	2
Southern Africa - Beta & Early Omicron Epicenter	AY.46	GK (Delta)	New Cases	0.468994	[0.27, 0.63]	< 0.001	2
Southern Africa - Beta & Early Omicron Epicenter	AY.116	GK (Delta)	New Deaths	0.465806	[0.27, 0.63]	< 0.001	1
Southern Africa - Beta & Early Omicron Epicenter	AY.120.2	GK (Delta)	New Cases	0.46535	[0.24, 0.62]	< 0.001	2
Southern Africa - Beta & Early Omicron Epicenter	AY.120	GK (Delta)	New Deaths	0.45494	[0.28, 0.60]	< 0.001	0
Southern Africa - Beta & Early Omicron Epicenter	B.1.1.54	GR (Gamma)	New Deaths	0.45353	[0.28, 0.59]	< 0.001	1
Southern Africa - Beta & Early Omicron Epicenter	AY.120	GK (Delta)	New Cases	0.450615	[0.25, 0.62]	< 0.001	2
Southern Africa - Beta & Early Omicron Epicenter	AY.46	GK (Delta)	New Deaths	0.442244	[0.24, 0.60]	< 0.001	0
Southern Africa - Beta & Early Omicron Epicenter	AY.99	GK (Delta)	New Deaths	0.42312	[0.21, 0.58]	0.001	0
Southern Africa - Beta & Early Omicron Epicenter	BA.1	GRA (Omicron)	New Cases	0.413295	[0.20, 0.59]	0.002	0
Southern Africa - Beta & Early Omicron Epicenter	A	S	New Deaths	0.411913	[0.22, 0.57]	0.002	2
Southern Africa - Beta & Early Omicron Epicenter	B.1.1.318	GR (Gamma)	New Cases	0.4077	[0.21, 0.57]	0.002	2
Southern Africa - Beta & Early Omicron Epicenter	B.1.1.54	GR (Gamma)	New Cases	0.405915	[0.23, 0.55]	0.002	1
Southern Africa - Beta & Early Omicron Epicenter	B.1.1.318	GR (Gamma)	New Deaths	0.398028	[0.22, 0.56]	0.003	2
Southern Africa - Beta & Early Omicron Epicenter	AY.99	GK (Delta)	New Cases	0.397648	[0.21, 0.57]	0.002	0
Southern Africa - Beta & Early Omicron Epicenter	BA.1.19	GRA (Omicron)	New Cases	0.395951	[0.20, 0.58]	0.003	1
Southern Africa - Beta & Early Omicron Epicenter	B.1.351.2	GH (Beta)	New Deaths	0.392767	[0.20, 0.57]	0.003	1
Southern Africa - Beta & Early Omicron Epicenter	B.1.177	GV	New Deaths	0.37839	[0.17, 0.55]	0.004	1
Southern Africa - Beta & Early Omicron Epicenter	AY.43	GK (Delta)	New Cases	0.377506	[0.15, 0.56]	0.004	1
Southern Africa - Beta & Early Omicron Epicenter	A	S	New Cases	0.364971	[0.13, 0.56]	0.006	1
Southern Africa - Beta & Early Omicron Epicenter	BA.1	GRA (Omicron)	New Deaths	0.355257	[0.13, 0.55]	0.007	0
Southern Africa - Beta & Early Omicron Epicenter	BA.1.13	GRA (Omicron)	New Cases	0.354432	[0.17, 0.53]	0.008	1
Southern Africa - Beta & Early Omicron Epicenter	BA.1.14	GRA (Omicron)	New Cases	0.352963	[0.17, 0.52]	0.008	0
Southern Africa - Beta & Early Omicron Epicenter	BA.1.18	GRA (Omicron)	New Cases	0.349138	[0.12, 0.55]	0.009	1
Southern Africa - Beta & Early Omicron Epicenter	BA.1.17.2	GRA (Omicron)	New Cases	0.349133	[0.13, 0.52]	0.009	1
Southern Africa - Beta & Early Omicron Epicenter	A.23.1	S	New Deaths	0.346398	[0.17, 0.51]	0.009	0
Southern Africa - Beta & Early Omicron Epicenter	B.1.160	GH (Beta)	New Deaths	0.344295	[0.17, 0.52]	0.009	0
Southern Africa - Beta & Early Omicron Epicenter	B.1.351.2	GH (Beta)	New Cases	0.33982	[0.13, 0.51]	0.011	1
Southern Africa - Beta & Early Omicron Epicenter	B.1.525	G	New Cases	0.334243	[0.15, 0.50]	0.014	2
Southern Africa - Beta & Early Omicron Epicenter	B.1.525	G	New Deaths	0.332925	[0.13, 0.51]	0.014	2
Southern Africa - Beta & Early Omicron Epicenter	AY.43	GK (Delta)	New Deaths	0.332502	[0.12, 0.49]	0.013	1
Southern Africa - Beta & Early Omicron Epicenter	B.1.177	GV	New Cases	0.320155	[0.14, 0.49]	0.017	1
Southern Africa - Beta & Early Omicron Epicenter	BA.1.17	GRA (Omicron)	New Cases	0.317782	[0.13, 0.50]	0.017	0
Southern Africa - Beta & Early Omicron Epicenter	BA.1.15	GRA (Omicron)	New Cases	0.311827	[0.11, 0.48]	0.02	1
Southern Africa - Beta & Early Omicron Epicenter	BA.1.1	GRA (Omicron)	New Cases	0.308394	[0.08, 0.50]	0.021	0
Southern Africa - Beta & Early Omicron Epicenter	A.23.1	S	New Cases	0.307926	[0.15, 0.47]	0.021	0
Southern Africa - Beta & Early Omicron Epicenter	B.1.160	GH (Beta)	New Cases	0.304948	[0.15, 0.47]	0.022	0
Southern Africa - Beta & Early Omicron Epicenter	BA.1.21	GRA (Omicron)	New Cases	0.301227	[0.07, 0.50]	0.024	0
Southern Africa - Beta & Early Omicron Epicenter	AZ.5	GR (Gamma)	New Cases	0.29677	[0.10, 0.45]	0.029	2
Southern Africa - Beta & Early Omicron Epicenter	AZ.5	GR (Gamma)	New Deaths	0.291224	[0.14, 0.45]	0.033	2
Southern Africa - Beta & Early Omicron Epicenter	BA.1.18	GRA (Omicron)	New Deaths	0.28989	[0.09, 0.47]	0.03	0
Southern Africa - Beta & Early Omicron Epicenter	BA.1.21	GRA (Omicron)	New Deaths	0.282794	[0.08, 0.47]	0.035	0
Southern Africa - Beta & Early Omicron Epicenter	BA.1.14	GRA (Omicron)	New Deaths	0.275251	[0.10, 0.44]	0.04	0
Southern Africa - Beta & Early Omicron Epicenter	AY.36	GK (Delta)	New Cases	0.27377	[0.05, 0.46]	0.041	0
Southern Africa - Beta & Early Omicron Epicenter	BA.2.3	GRA (Omicron)	New Cases	0.269588	[0.10, 0.44]	0.045	0
Southern Africa - Beta & Early Omicron Epicenter	BA.2.10	GRA (Omicron)	New Cases	0.268759	[0.10, 0.41]	0.045	0
Southern Africa - Beta & Early Omicron Epicenter	XBB.1.16.1	GRA (Omicron)	New Deaths	-0.288434	[-0.44, -0.12]	0.034	2
Southern Africa - Beta & Early Omicron Epicenter	XBB.1.9.1	GRA (Omicron)	New Cases	-0.328247	[-0.49, -0.16]	0.015	2
Southern Africa - Beta & Early Omicron Epicenter	XBB.1	GRA (Omicron)	New Cases	-0.330189	[-0.51, -0.16]	0.015	2
Southern Africa - Beta & Early Omicron Epicenter	XBB.1.9.1	GRA (Omicron)	New Deaths	-0.339683	[-0.51, -0.17]	0.012	2
Southern Africa - Beta & Early Omicron Epicenter	XBB.1	GRA (Omicron)	New Deaths	-0.368557	[-0.56, -0.16]	0.006	2
Southern Africa - Beta & Early Omicron Epicenter	XBB.1.16	GRA (Omicron)	New Cases	-0.370557	[-0.54, -0.21]	0.006	2
Southern Africa - Beta & Early Omicron Epicenter	XBB.1.16	GRA (Omicron)	New Deaths	-0.402105	[-0.57, -0.23]	0.003	2
Southern Africa - Beta & Early Omicron Epicenter	XBB.1.5	GRA (Omicron)	New Cases	-0.431801	[-0.59, -0.24]	0.001	2
Southern Africa - Beta & Early Omicron Epicenter	XBB.1.5	GRA (Omicron)	New Deaths	-0.445244	[-0.60, -0.27]	< 0.001	2
Southern Africa - Beta & Early Omicron Epicenter	JN.1.16.1	GRA (Omicron)	New Deaths	-0.48272	[-0.62, -0.30]	< 0.001	0
Southern Africa - Beta & Early Omicron Epicenter	JN.1.16.1	GRA (Omicron)	New Cases	-0.489247	[-0.64, -0.29]	< 0.001	0
Southern Africa - Beta & Early Omicron Epicenter	JN.1	GRA (Omicron)	New Cases	-0.537617	[-0.68, -0.35]	< 0.001	2
Southern Africa - Beta & Early Omicron Epicenter	JN.1.18	GRA (Omicron)	New Deaths	-0.543967	[-0.69, -0.34]	< 0.001	1
Southern Africa - Beta & Early Omicron Epicenter	JN.1	GRA (Omicron)	New Deaths	-0.544058	[-0.68, -0.33]	< 0.001	2
Southern Africa - Beta & Early Omicron Epicenter	JN.1.18	GRA (Omicron)	New Cases	-0.54851	[-0.68, -0.36]	< 0.001	1
Southern Africa - Beta & Early Omicron Epicenter	BA.2.86	GRA (Omicron)	New Cases	-0.676562	[-0.77, -0.54]	< 0.001	2
Southern Africa - Beta & Early Omicron Epicenter	BA.2.86	GRA (Omicron)	New Deaths	-0.698352	[-0.78, -0.54]	< 0.001	2
West/Central Africa - Eta/Delta Mix	B.1.525	G	New Deaths	0.6506	[0.46, 0.76]	< 0.001	0
West/Central Africa - Eta/Delta Mix	AY.36	GK (Delta)	New Deaths	0.636586	[0.43, 0.77]	< 0.001	0
West/Central Africa - Eta/Delta Mix	B.1.617.2	GK (Delta)	New Cases	0.633052	[0.46, 0.77]	< 0.001	0
West/Central Africa - Eta/Delta Mix	AY.36	GK (Delta)	New Cases	0.632941	[0.44, 0.76]	< 0.001	0
West/Central Africa - Eta/Delta Mix	B.1	G	New Deaths	0.61679	[0.43, 0.75]	< 0.001	2
West/Central Africa - Eta/Delta Mix	B.1.525	G	New Cases	0.585463	[0.40, 0.73]	< 0.001	1
West/Central Africa - Eta/Delta Mix	B.1.1.7	GRY (Alpha)	New Cases	0.58398	[0.39, 0.72]	< 0.001	2
West/Central Africa - Eta/Delta Mix	B.1.617.2	GK (Delta)	New Deaths	0.570141	[0.36, 0.73]	< 0.001	0
West/Central Africa - Eta/Delta Mix	B	G	New Cases	0.555594	[0.36, 0.70]	< 0.001	2
West/Central Africa - Eta/Delta Mix	B.1.1	GR (Gamma)	New Deaths	0.543833	[0.32, 0.71]	< 0.001	2
West/Central Africa - Eta/Delta Mix	AY.109	GK (Delta)	New Cases	0.541041	[0.34, 0.69]	< 0.001	1
West/Central Africa - Eta/Delta Mix	B	G	New Deaths	0.539357	[0.33, 0.69]	< 0.001	1
West/Central Africa - Eta/Delta Mix	B.1.1.7	GRY (Alpha)	New Deaths	0.533782	[0.31, 0.70]	< 0.001	2
West/Central Africa - Eta/Delta Mix	AY.109	GK (Delta)	New Deaths	0.524412	[0.30, 0.70]	< 0.001	1
West/Central Africa - Eta/Delta Mix	AY.122	GK (Delta)	New Deaths	0.505133	[0.25, 0.69]	< 0.001	2
West/Central Africa - Eta/Delta Mix	AY.122	GK (Delta)	New Cases	0.49948	[0.28, 0.66]	< 0.001	1
West/Central Africa - Eta/Delta Mix	AY.99	GK (Delta)	New Deaths	0.496375	[0.24, 0.68]	< 0.001	1
West/Central Africa - Eta/Delta Mix	A	S	New Deaths	0.490124	[0.31, 0.64]	< 0.001	2
West/Central Africa - Eta/Delta Mix	B.1.1.318	GR (Gamma)	New Cases	0.490124	[0.26, 0.64]	< 0.001	1
West/Central Africa - Eta/Delta Mix	B.1	G	New Cases	0.487943	[0.24, 0.68]	< 0.001	2
West/Central Africa - Eta/Delta Mix	B.1.1	GR (Gamma)	New Cases	0.477556	[0.23, 0.66]	0.001	2
West/Central Africa - Eta/Delta Mix	B.1.1.318	GR (Gamma)	New Deaths	0.472914	[0.23, 0.67]	0.001	2
West/Central Africa - Eta/Delta Mix	AY.99	GK (Delta)	New Cases	0.447526	[0.21, 0.63]	0.002	1
West/Central Africa - Eta/Delta Mix	AY.6	GK (Delta)	New Cases	0.427237	[0.25, 0.62]	0.003	0
West/Central Africa - Eta/Delta Mix	BA.1.1	GRA (Omicron)	New Cases	0.419227	[0.16, 0.61]	0.004	0
West/Central Africa - Eta/Delta Mix	AY.34	GK (Delta)	New Deaths	0.37503	[0.19, 0.55]	0.012	2
West/Central Africa - Eta/Delta Mix	AY.88	GK (Delta)	New Deaths	0.37503	[0.19, 0.55]	0.012	2
West/Central Africa - Eta/Delta Mix	BA.1.15	GRA (Omicron)	New Cases	0.368531	[0.12, 0.58]	0.012	0
West/Central Africa - Eta/Delta Mix	AY.34	GK (Delta)	New Cases	0.367733	[0.16, 0.55]	0.013	1
West/Central Africa - Eta/Delta Mix	AY.88	GK (Delta)	New Cases	0.367733	[0.15, 0.54]	0.013	1
West/Central Africa - Eta/Delta Mix	BA.1.1	GRA (Omicron)	New Deaths	0.36178	[0.13, 0.56]	0.013	0
West/Central Africa - Eta/Delta Mix	AY.33	GK (Delta)	New Deaths	0.360174	[0.26, 0.55]	0.015	1
West/Central Africa - Eta/Delta Mix	AY.38	GK (Delta)	New Deaths	0.360174	[0.26, 0.59]	0.015	1
West/Central Africa - Eta/Delta Mix	B.1.177	GV	New Deaths	0.354563	[0.17, 0.53]	0.017	1
West/Central Africa - Eta/Delta Mix	AY.33	GK (Delta)	New Cases	0.349017	[0.23, 0.55]	0.019	1
West/Central Africa - Eta/Delta Mix	AY.38	GK (Delta)	New Cases	0.349017	[0.23, 0.53]	0.019	1
West/Central Africa - Eta/Delta Mix	BA.1.14	GRA (Omicron)	New Cases	0.344274	[0.15, 0.51]	0.021	1
West/Central Africa - Eta/Delta Mix	BA.1.17.2	GRA (Omicron)	New Cases	0.340799	[0.12, 0.53]	0.022	1
West/Central Africa - Eta/Delta Mix	AY.6	GK (Delta)	New Deaths	0.334147	[0.08, 0.54]	0.023	0
West/Central Africa - Eta/Delta Mix	AY.45	GK (Delta)	New Deaths	0.327397	[0.20, 0.51]	0.028	1
West/Central Africa - Eta/Delta Mix	A.27	S	New Deaths	0.326652	[0.21, 0.52]	0.029	1
West/Central Africa - Eta/Delta Mix	B.1.351	GH (Beta)	New Deaths	0.324927	[0.04, 0.54]	0.029	1
West/Central Africa - Eta/Delta Mix	B.1.160	GH (Beta)	New Deaths	0.324605	[0.21, 0.50]	0.028	0
West/Central Africa - Eta/Delta Mix	A	S	New Cases	0.323664	[0.08, 0.53]	0.032	2
West/Central Africa - Eta/Delta Mix	B.1.1.529	GRA (Omicron)	New Cases	0.318387	[0.08, 0.51]	0.031	0
West/Central Africa - Eta/Delta Mix	BA.1.1.1	GRA (Omicron)	New Cases	0.316182	[0.19, 0.51]	0.034	1
West/Central Africa - Eta/Delta Mix	BA.1.13	GRA (Omicron)	New Cases	0.316182	[0.17, 0.50]	0.034	1
West/Central Africa - Eta/Delta Mix	BA.1.21	GRA (Omicron)	New Cases	0.314706	[0.17, 0.49]	0.035	1
West/Central Africa - Eta/Delta Mix	B.1.1.529	GRA (Omicron)	New Deaths	0.310898	[0.06, 0.52]	0.035	0
West/Central Africa - Eta/Delta Mix	AY.34.1	GK (Delta)	New Cases	0.308665	[0.19, 0.50]	0.041	2
West/Central Africa - Eta/Delta Mix	BA.1	GRA (Omicron)	New Cases	0.305134	[0.04, 0.52]	0.039	0
West/Central Africa - Eta/Delta Mix	A.27	S	New Cases	0.304913	[0.20, 0.49]	0.039	0
West/Central Africa - Eta/Delta Mix	BA.1.15	GRA (Omicron)	New Deaths	0.302822	[0.06, 0.52]	0.041	0
West/Central Africa - Eta/Delta Mix	AY.34.1	GK (Delta)	New Deaths	0.302159	[0.15, 0.49]	0.046	2
West/Central Africa - Eta/Delta Mix	B.1.351	GH (Beta)	New Cases	0.301714	[0.08, 0.49]	0.042	0
West/Central Africa - Eta/Delta Mix	BE.1.1	GRA (Omicron)	New Deaths	-0.308582	[-0.49, -0.11]	0.042	2
West/Central Africa - Eta/Delta Mix	XBB.1	GRA (Omicron)	New Cases	-0.314789	[-0.49, -0.15]	0.037	2
West/Central Africa - Eta/Delta Mix	JN.1	GRA (Omicron)	New Deaths	-0.342566	[-0.50, -0.19]	0.021	1
West/Central Africa - Eta/Delta Mix	JN.1.18	GRA (Omicron)	New Deaths	-0.342566	[-0.49, -0.19]	0.021	1
West/Central Africa - Eta/Delta Mix	XBB.1	GRA (Omicron)	New Deaths	-0.344076	[-0.51, -0.19]	0.022	2
West/Central Africa - Eta/Delta Mix	XBB.1.5	GRA (Omicron)	New Deaths	-0.344076	[-0.50, -0.19]	0.022	2
West/Central Africa - Eta/Delta Mix	BQ.1.1	GRA (Omicron)	New Deaths	-0.351626	[-0.54, -0.14]	0.019	2
West/Central Africa - Eta/Delta Mix	JN.1.16.1	GRA (Omicron)	New Deaths	-0.387443	[-0.55, -0.20]	0.008	0
West/Central Africa - Eta/Delta Mix	XBB.1.5	GRA (Omicron)	New Cases	-0.41816	[-0.60, -0.25]	0.005	2
West/Central Africa - Eta/Delta Mix	JN.1	GRA (Omicron)	New Cases	-0.424249	[-0.59, -0.24]	0.004	1
West/Central Africa - Eta/Delta Mix	JN.1.18	GRA (Omicron)	New Cases	-0.425011	[-0.62, -0.24]	0.004	1
West/Central Africa - Eta/Delta Mix	JN.1.16.1	GRA (Omicron)	New Cases	-0.454274	[-0.63, -0.24]	0.002	0
West/Central Africa - Eta/Delta Mix	Unassigned	N/A	New Deaths	-0.498638	[-0.73, -0.21]	< 0.001	2
West/Central Africa - Eta/Delta Mix	Unassigned	N/A	New Cases	-0.505676	[-0.75, -0.22]	< 0.001	2
