# Supplementary material for: Dual Aspect of the Pandemic on the African Continent: Viral Distribution and Shifting Demographic Susceptibility to SARS-CoV-2
Source: Viruses. 2026 Apr 30;18(5):524. doi: 10.3390/v18050524 (PMC13211388; doi:10.3390/v18050524)
Supplement: Supplementary file 1 [file viruses-18-00524-s001.zip › viruses-3981074-supplementary 10 12 25/viruses-3981074-supplementary files/Table_S8.xlsx]

## Sheet: Table_S8
Cluster Name	Clade (Variant)	Correlated With	Spearman's Rho (ρ)	95% Confidence Interval
Atlantic West Africa - Early Pandemic Waves	G	New Cases	0.834164	[0.73, 0.89]
Atlantic West Africa - Early Pandemic Waves	G	New Deaths	0.833305	[0.72, 0.91]
Atlantic West Africa - Early Pandemic Waves	GH (Beta)	New Cases	0.69239	[0.53, 0.81]
Atlantic West Africa - Early Pandemic Waves	GH (Beta)	New Deaths	0.741972	[0.62, 0.83]
Atlantic West Africa - Early Pandemic Waves	GK (Delta)	New Cases	0.650384	[0.49, 0.77]
Atlantic West Africa - Early Pandemic Waves	GK (Delta)	New Deaths	0.684188	[0.51, 0.82]
Atlantic West Africa - Early Pandemic Waves	GR (Gamma)	New Cases	0.645279	[0.46, 0.78]
Atlantic West Africa - Early Pandemic Waves	GR (Gamma)	New Deaths	0.673691	[0.50, 0.81]
Atlantic West Africa - Early Pandemic Waves	GRA (Omicron)	New Cases	-0.798887	[-0.85, -0.71]
Atlantic West Africa - Early Pandemic Waves	GRA (Omicron)	New Deaths	-0.867298	[-0.91, -0.80]
Atlantic West Africa - Early Pandemic Waves	GRY (Alpha)	New Cases	0.599046	[0.44, 0.72]
Atlantic West Africa - Early Pandemic Waves	GRY (Alpha)	New Deaths	0.664623	[0.51, 0.76]
Atlantic West Africa - Early Pandemic Waves	GV	New Cases	0.455823	[0.27, 0.63]
Atlantic West Africa - Early Pandemic Waves	GV	New Deaths	0.484072	[0.30, 0.63]
Atlantic West Africa - Early Pandemic Waves	O	New Cases	0.506294	[0.28, 0.66]
Atlantic West Africa - Early Pandemic Waves	O	New Deaths	0.559188	[0.38, 0.70]
Atlantic West Africa - Early Pandemic Waves	S	New Cases	0.531372	[0.36, 0.67]
Atlantic West Africa - Early Pandemic Waves	S	New Deaths	0.516363	[0.34, 0.68]
Atlantic West Africa - Early Pandemic Waves	V	New Cases	0	N/A
Atlantic West Africa - Early Pandemic Waves	V	New Deaths	0	N/A
Disparate - Alpha & Specific Delta Wave	G	New Cases	0	N/A
Disparate - Alpha & Specific Delta Wave	G	New Deaths	0	N/A
Disparate - Alpha & Specific Delta Wave	GH (Beta)	New Cases	0.539306	[0.31, 0.71]
Disparate - Alpha & Specific Delta Wave	GH (Beta)	New Deaths	0.593385	[0.35, 0.76]
Disparate - Alpha & Specific Delta Wave	GK (Delta)	New Cases	0.644893	[0.49, 0.75]
Disparate - Alpha & Specific Delta Wave	GK (Delta)	New Deaths	0.658865	[0.49, 0.77]
Disparate - Alpha & Specific Delta Wave	GR (Gamma)	New Cases	0	N/A
Disparate - Alpha & Specific Delta Wave	GR (Gamma)	New Deaths	0	N/A
Disparate - Alpha & Specific Delta Wave	GRA (Omicron)	New Cases	-0.511796	[-0.70, -0.27]
Disparate - Alpha & Specific Delta Wave	GRA (Omicron)	New Deaths	-0.560085	[-0.72, -0.34]
Disparate - Alpha & Specific Delta Wave	GRY (Alpha)	New Cases	0.502786	[0.33, 0.65]
Disparate - Alpha & Specific Delta Wave	GRY (Alpha)	New Deaths	0.588733	[0.41, 0.71]
Disparate - Alpha & Specific Delta Wave	GV	New Cases	0.573068	[0.39, 0.71]
Disparate - Alpha & Specific Delta Wave	GV	New Deaths	0.600472	[0.41, 0.75]
Disparate - Alpha & Specific Delta Wave	O	New Cases	0	N/A
Disparate - Alpha & Specific Delta Wave	O	New Deaths	0	N/A
Disparate - Alpha & Specific Delta Wave	S	New Cases	0	N/A
Disparate - Alpha & Specific Delta Wave	S	New Deaths	0	N/A
Disparate - Alpha & Specific Delta Wave	V	New Cases	0	N/A
Disparate - Alpha & Specific Delta Wave	V	New Deaths	0	N/A
East/Southern Africa - Diverse Delta Waves	G	New Cases	0.492449	[0.28, 0.65]
East/Southern Africa - Diverse Delta Waves	G	New Deaths	0.592385	[0.43, 0.72]
East/Southern Africa - Diverse Delta Waves	GH (Beta)	New Cases	0.736749	[0.61, 0.81]
East/Southern Africa - Diverse Delta Waves	GH (Beta)	New Deaths	0.805773	[0.73, 0.84]
East/Southern Africa - Diverse Delta Waves	GK (Delta)	New Cases	0.815205	[0.73, 0.87]
East/Southern Africa - Diverse Delta Waves	GK (Delta)	New Deaths	0.811886	[0.71, 0.88]
East/Southern Africa - Diverse Delta Waves	GR (Gamma)	New Cases	0	N/A
East/Southern Africa - Diverse Delta Waves	GR (Gamma)	New Deaths	0	N/A
East/Southern Africa - Diverse Delta Waves	GRA (Omicron)	New Cases	-0.515556	[-0.66, -0.31]
East/Southern Africa - Diverse Delta Waves	GRA (Omicron)	New Deaths	-0.635165	[-0.74, -0.43]
East/Southern Africa - Diverse Delta Waves	GRY (Alpha)	New Cases	0.641233	[0.45, 0.76]
East/Southern Africa - Diverse Delta Waves	GRY (Alpha)	New Deaths	0.714329	[0.55, 0.81]
East/Southern Africa - Diverse Delta Waves	GV	New Cases	0.457794	[nan, nan]
East/Southern Africa - Diverse Delta Waves	GV	New Deaths	0.468642	[nan, nan]
East/Southern Africa - Diverse Delta Waves	O	New Cases	0	N/A
East/Southern Africa - Diverse Delta Waves	O	New Deaths	0	N/A
East/Southern Africa - Diverse Delta Waves	S	New Cases	0.580961	[0.41, 0.72]
East/Southern Africa - Diverse Delta Waves	S	New Deaths	0.704609	[0.58, 0.78]
East/Southern Africa - Diverse Delta Waves	V	New Cases	0	N/A
East/Southern Africa - Diverse Delta Waves	V	New Deaths	0	N/A
Indian Ocean Islands - Beta/Delta Introduction	G	New Cases	0	N/A
Indian Ocean Islands - Beta/Delta Introduction	G	New Deaths	0.490234	[0.25, 0.68]
Indian Ocean Islands - Beta/Delta Introduction	GH (Beta)	New Cases	0.310477	[0.07, 0.53]
Indian Ocean Islands - Beta/Delta Introduction	GH (Beta)	New Deaths	0.632476	[0.44, 0.75]
Indian Ocean Islands - Beta/Delta Introduction	GK (Delta)	New Cases	0.481816	[0.25, 0.66]
Indian Ocean Islands - Beta/Delta Introduction	GK (Delta)	New Deaths	0.441665	[0.24, 0.62]
Indian Ocean Islands - Beta/Delta Introduction	GR (Gamma)	New Cases	0	N/A
Indian Ocean Islands - Beta/Delta Introduction	GR (Gamma)	New Deaths	0.506344	[0.31, 0.67]
Indian Ocean Islands - Beta/Delta Introduction	GRA (Omicron)	New Cases	-0.326466	[-0.55, -0.07]
Indian Ocean Islands - Beta/Delta Introduction	GRA (Omicron)	New Deaths	-0.684914	[-0.79, -0.52]
Indian Ocean Islands - Beta/Delta Introduction	GRY (Alpha)	New Cases	0.321499	[0.14, 0.50]
Indian Ocean Islands - Beta/Delta Introduction	GRY (Alpha)	New Deaths	0.575459	[0.38, 0.71]
Indian Ocean Islands - Beta/Delta Introduction	GV	New Cases	0	N/A
Indian Ocean Islands - Beta/Delta Introduction	GV	New Deaths	0.330357	[nan, nan]
Indian Ocean Islands - Beta/Delta Introduction	O	New Cases	0	N/A
Indian Ocean Islands - Beta/Delta Introduction	O	New Deaths	0	N/A
Indian Ocean Islands - Beta/Delta Introduction	S	New Cases	0	N/A
Indian Ocean Islands - Beta/Delta Introduction	S	New Deaths	0	N/A
Pan-African - Generic Delta Wave	G	New Cases	0.71054	[0.58, 0.81]
Pan-African - Generic Delta Wave	G	New Deaths	0.789295	[0.68, 0.86]
Pan-African - Generic Delta Wave	GH (Beta)	New Cases	0.775962	[0.68, 0.83]
Pan-African - Generic Delta Wave	GH (Beta)	New Deaths	0.812393	[0.72, 0.86]
Pan-African - Generic Delta Wave	GK (Delta)	New Cases	0.661923	[0.46, 0.81]
Pan-African - Generic Delta Wave	GK (Delta)	New Deaths	0.669234	[0.47, 0.81]
Pan-African - Generic Delta Wave	GR (Gamma)	New Cases	0.44605	[0.20, 0.65]
Pan-African - Generic Delta Wave	GR (Gamma)	New Deaths	0.50873	[0.27, 0.66]
Pan-African - Generic Delta Wave	GRA (Omicron)	New Cases	-0.686419	[-0.81, -0.49]
Pan-African - Generic Delta Wave	GRA (Omicron)	New Deaths	-0.780451	[-0.85, -0.67]
Pan-African - Generic Delta Wave	GRY (Alpha)	New Cases	0.442281	[0.15, 0.66]
Pan-African - Generic Delta Wave	GRY (Alpha)	New Deaths	0.543435	[0.35, 0.69]
Pan-African - Generic Delta Wave	GV	New Cases	0.584861	[0.30, 0.76]
Pan-African - Generic Delta Wave	GV	New Deaths	0.587878	[0.30, 0.77]
Pan-African - Generic Delta Wave	O	New Cases	0.655016	[0.42, 0.82]
Pan-African - Generic Delta Wave	O	New Deaths	0.676431	[0.45, 0.83]
Pan-African - Generic Delta Wave	S	New Cases	0.625768	[0.46, 0.74]
Pan-African - Generic Delta Wave	S	New Deaths	0.694804	[0.57, 0.78]
Pan-African - Generic Delta Wave	V	New Cases	0	N/A
Pan-African - Generic Delta Wave	V	New Deaths	0	N/A
Southern Africa - Beta & Early Omicron Epicenter	G	New Cases	0.631795	[0.41, 0.78]
Southern Africa - Beta & Early Omicron Epicenter	G	New Deaths	0.64439	[0.45, 0.78]
Southern Africa - Beta & Early Omicron Epicenter	GH (Beta)	New Cases	0.754205	[0.61, 0.84]
Southern Africa - Beta & Early Omicron Epicenter	GH (Beta)	New Deaths	0.799625	[0.68, 0.87]
Southern Africa - Beta & Early Omicron Epicenter	GK (Delta)	New Cases	0.669508	[0.53, 0.78]
Southern Africa - Beta & Early Omicron Epicenter	GK (Delta)	New Deaths	0.665673	[0.51, 0.78]
Southern Africa - Beta & Early Omicron Epicenter	GR (Gamma)	New Cases	0.407472	[0.15, 0.61]
Southern Africa - Beta & Early Omicron Epicenter	GR (Gamma)	New Deaths	0.450244	[0.18, 0.65]
Southern Africa - Beta & Early Omicron Epicenter	GRA (Omicron)	New Cases	-0.572921	[-0.74, -0.35]
Southern Africa - Beta & Early Omicron Epicenter	GRA (Omicron)	New Deaths	-0.631305	[-0.79, -0.41]
Southern Africa - Beta & Early Omicron Epicenter	GRY (Alpha)	New Cases	0.526793	[0.35, 0.66]
Southern Africa - Beta & Early Omicron Epicenter	GRY (Alpha)	New Deaths	0.597591	[0.44, 0.71]
Southern Africa - Beta & Early Omicron Epicenter	GV	New Cases	0.611033	[0.43, 0.73]
Southern Africa - Beta & Early Omicron Epicenter	GV	New Deaths	0.649511	[0.48, 0.77]
Southern Africa - Beta & Early Omicron Epicenter	O	New Cases	0.417916	[0.16, 0.64]
Southern Africa - Beta & Early Omicron Epicenter	O	New Deaths	0.456733	[0.20, 0.67]
Southern Africa - Beta & Early Omicron Epicenter	S	New Cases	0.37092	[0.14, 0.56]
Southern Africa - Beta & Early Omicron Epicenter	S	New Deaths	0.435788	[0.25, 0.59]
Southern Africa - Beta & Early Omicron Epicenter	V	New Cases	0	N/A
Southern Africa - Beta & Early Omicron Epicenter	V	New Deaths	0	N/A
West/Central Africa - Eta/Delta Mix	G	New Cases	0.455628	[0.18, 0.66]
West/Central Africa - Eta/Delta Mix	G	New Deaths	0.420142	[0.15, 0.64]
West/Central Africa - Eta/Delta Mix	GH (Beta)	New Cases	0.709622	[0.56, 0.79]
West/Central Africa - Eta/Delta Mix	GH (Beta)	New Deaths	0.724531	[0.59, 0.80]
West/Central Africa - Eta/Delta Mix	GK (Delta)	New Cases	0.689093	[0.54, 0.79]
West/Central Africa - Eta/Delta Mix	GK (Delta)	New Deaths	0.654693	[0.46, 0.80]
West/Central Africa - Eta/Delta Mix	GR (Gamma)	New Cases	0.49518	[0.24, 0.67]
West/Central Africa - Eta/Delta Mix	GR (Gamma)	New Deaths	0.534479	[0.29, 0.72]
West/Central Africa - Eta/Delta Mix	GRA (Omicron)	New Cases	-0.716224	[-0.82, -0.56]
West/Central Africa - Eta/Delta Mix	GRA (Omicron)	New Deaths	-0.765027	[-0.84, -0.66]
West/Central Africa - Eta/Delta Mix	GRY (Alpha)	New Cases	0.587615	[0.41, 0.72]
West/Central Africa - Eta/Delta Mix	GRY (Alpha)	New Deaths	0.550979	[0.35, 0.72]
West/Central Africa - Eta/Delta Mix	GV	New Cases	0.397865	[nan, nan]
West/Central Africa - Eta/Delta Mix	GV	New Deaths	0.472407	[nan, nan]
West/Central Africa - Eta/Delta Mix	O	New Cases	0.485855	[0.27, 0.66]
West/Central Africa - Eta/Delta Mix	O	New Deaths	0.505025	[0.30, 0.67]
West/Central Africa - Eta/Delta Mix	S	New Cases	0.338928	[0.11, 0.53]
West/Central Africa - Eta/Delta Mix	S	New Deaths	0.488872	[0.31, 0.64]
West/Central Africa - Eta/Delta Mix	V	New Cases	0	N/A
West/Central Africa - Eta/Delta Mix	V	New Deaths	0	N/A
