# Supplementary material for: Dual Aspect of the Pandemic on the African Continent: Viral Distribution and Shifting Demographic Susceptibility to SARS-CoV-2
Source: Viruses. 2026 Apr 30;18(5):524. doi: 10.3390/v18050524 (PMC13211388; doi:10.3390/v18050524)
Supplement: Supplementary file 1 [file viruses-18-00524-s001.zip › viruses-3981074-supplementary 10 12 25/viruses-3981074-supplementary files/Table_S9.xlsx]

## Sheet: Table_S9
Cluster Name	Predictor Variable	Standardized Coefficient	Status	Model R-squared	Model Best Alpha
Atlantic West Africa - Early Pandemic Waves	G	2.20854	Included in model	0.442194	25.9502
Atlantic West Africa - Early Pandemic Waves	GH	-9.15225	Included in model	0.442194	25.9502
Atlantic West Africa - Early Pandemic Waves	GK	33.2881	Included in model	0.442194	25.9502
Atlantic West Africa - Early Pandemic Waves	GR	17.8231	Included in model	0.442194	25.9502
Atlantic West Africa - Early Pandemic Waves	GRA	-20.0459	Included in model	0.442194	25.9502
Atlantic West Africa - Early Pandemic Waves	GRY	11.6914	Included in model	0.442194	25.9502
Atlantic West Africa - Early Pandemic Waves	GV	N/A	Excluded from model (low prevalence)	0.442194	25.9502
Atlantic West Africa - Early Pandemic Waves	O	N/A	Excluded from model (low prevalence)	0.442194	25.9502
Atlantic West Africa - Early Pandemic Waves	S	N/A	Excluded from model (low prevalence)	0.442194	25.9502
Atlantic West Africa - Early Pandemic Waves	V	N/A	Excluded from model (low prevalence)	0.442194	25.9502
Atlantic West Africa - Early Pandemic Waves	mean_monthly_vax_rate	-9.45812	Included in model	0.442194	25.9502
Disparate - Alpha & Specific Delta Wave	G	-61.8148	Included in model	0.54118	14.8497
Disparate - Alpha & Specific Delta Wave	GH	61.001	Included in model	0.54118	14.8497
Disparate - Alpha & Specific Delta Wave	GK	368.407	Included in model	0.54118	14.8497
Disparate - Alpha & Specific Delta Wave	GR	-143.947	Included in model	0.54118	14.8497
Disparate - Alpha & Specific Delta Wave	GRA	-232.661	Included in model	0.54118	14.8497
Disparate - Alpha & Specific Delta Wave	GRY	189.518	Included in model	0.54118	14.8497
Disparate - Alpha & Specific Delta Wave	GV	73.5267	Included in model	0.54118	14.8497
Disparate - Alpha & Specific Delta Wave	O	N/A	Excluded from model (low prevalence)	0.54118	14.8497
Disparate - Alpha & Specific Delta Wave	S	-52.9781	Included in model	0.54118	14.8497
Disparate - Alpha & Specific Delta Wave	V	N/A	Excluded from model (low prevalence)	0.54118	14.8497
Disparate - Alpha & Specific Delta Wave	mean_monthly_vax_rate	16.415	Included in model	0.54118	14.8497
East/Southern Africa - Diverse Delta Waves	G	-46.1928	Included in model	0.60489	10.2353
East/Southern Africa - Diverse Delta Waves	GH	1.55041	Included in model	0.60489	10.2353
East/Southern Africa - Diverse Delta Waves	GK	342.991	Included in model	0.60489	10.2353
East/Southern Africa - Diverse Delta Waves	GR	-115.792	Included in model	0.60489	10.2353
East/Southern Africa - Diverse Delta Waves	GRA	-179.022	Included in model	0.60489	10.2353
East/Southern Africa - Diverse Delta Waves	GRY	44.6929	Included in model	0.60489	10.2353
East/Southern Africa - Diverse Delta Waves	GV	N/A	Excluded from model (low prevalence)	0.60489	10.2353
East/Southern Africa - Diverse Delta Waves	O	N/A	Excluded from model (low prevalence)	0.60489	10.2353
East/Southern Africa - Diverse Delta Waves	S	5.85572	Included in model	0.60489	10.2353
East/Southern Africa - Diverse Delta Waves	V	N/A	Excluded from model (low prevalence)	0.60489	10.2353
East/Southern Africa - Diverse Delta Waves	mean_monthly_vax_rate	-66.1486	Included in model	0.60489	10.2353
Indian Ocean Islands - Beta/Delta Introduction	G	-6.56219	Included in model	0.49762	4.8626
Indian Ocean Islands - Beta/Delta Introduction	GH	40.1984	Included in model	0.49762	4.8626
Indian Ocean Islands - Beta/Delta Introduction	GK	-9.58695	Included in model	0.49762	4.8626
Indian Ocean Islands - Beta/Delta Introduction	GR	5.58555	Included in model	0.49762	4.8626
Indian Ocean Islands - Beta/Delta Introduction	GRA	-19.8586	Included in model	0.49762	4.8626
Indian Ocean Islands - Beta/Delta Introduction	GRY	N/A	Excluded from model (low prevalence)	0.49762	4.8626
Indian Ocean Islands - Beta/Delta Introduction	GV	N/A	Excluded from model (low prevalence)	0.49762	4.8626
Indian Ocean Islands - Beta/Delta Introduction	O	-11.9601	Included in model	0.49762	4.8626
Indian Ocean Islands - Beta/Delta Introduction	S	N/A	Excluded from model (low prevalence)	0.49762	4.8626
Indian Ocean Islands - Beta/Delta Introduction	V	N/A	Excluded from model (low prevalence)	0.49762	4.8626
Indian Ocean Islands - Beta/Delta Introduction	mean_monthly_vax_rate	25.4087	Included in model	0.49762	4.8626
Pan-African - Generic Delta Wave	G	106.565	Included in model	0.550512	45.3488
Pan-African - Generic Delta Wave	GH	92.9777	Included in model	0.550512	45.3488
Pan-African - Generic Delta Wave	GK	389.118	Included in model	0.550512	45.3488
Pan-African - Generic Delta Wave	GR	204.976	Included in model	0.550512	45.3488
Pan-African - Generic Delta Wave	GRA	-287.907	Included in model	0.550512	45.3488
Pan-African - Generic Delta Wave	GRY	-16.5866	Included in model	0.550512	45.3488
Pan-African - Generic Delta Wave	GV	N/A	Excluded from model (low prevalence)	0.550512	45.3488
Pan-African - Generic Delta Wave	O	46.0776	Included in model	0.550512	45.3488
Pan-African - Generic Delta Wave	S	26.4631	Included in model	0.550512	45.3488
Pan-African - Generic Delta Wave	V	N/A	Excluded from model (low prevalence)	0.550512	45.3488
Pan-African - Generic Delta Wave	mean_monthly_vax_rate	-90.0738	Included in model	0.550512	45.3488
Southern Africa - Beta & Early Omicron Epicenter	G	-448.96	Included in model	0.485794	12.3285
Southern Africa - Beta & Early Omicron Epicenter	GH	641.446	Included in model	0.485794	12.3285
Southern Africa - Beta & Early Omicron Epicenter	GK	1416.37	Included in model	0.485794	12.3285
Southern Africa - Beta & Early Omicron Epicenter	GR	281.414	Included in model	0.485794	12.3285
Southern Africa - Beta & Early Omicron Epicenter	GRA	-902.393	Included in model	0.485794	12.3285
Southern Africa - Beta & Early Omicron Epicenter	GRY	N/A	Excluded from model (low prevalence)	0.485794	12.3285
Southern Africa - Beta & Early Omicron Epicenter	GV	N/A	Excluded from model (low prevalence)	0.485794	12.3285
Southern Africa - Beta & Early Omicron Epicenter	O	N/A	Excluded from model (low prevalence)	0.485794	12.3285
Southern Africa - Beta & Early Omicron Epicenter	S	N/A	Excluded from model (low prevalence)	0.485794	12.3285
Southern Africa - Beta & Early Omicron Epicenter	V	N/A	Excluded from model (low prevalence)	0.485794	12.3285
Southern Africa - Beta & Early Omicron Epicenter	mean_monthly_vax_rate	-259.111	Included in model	0.485794	12.3285
West/Central Africa - Eta/Delta Mix	G	4.35212	Included in model	0.682582	4.03702
West/Central Africa - Eta/Delta Mix	GH	-11.1224	Included in model	0.682582	4.03702
West/Central Africa - Eta/Delta Mix	GK	98.1177	Included in model	0.682582	4.03702
West/Central Africa - Eta/Delta Mix	GR	16.7264	Included in model	0.682582	4.03702
West/Central Africa - Eta/Delta Mix	GRA	-75.4651	Included in model	0.682582	4.03702
West/Central Africa - Eta/Delta Mix	GRY	66.9879	Included in model	0.682582	4.03702
West/Central Africa - Eta/Delta Mix	GV	N/A	Excluded from model (low prevalence)	0.682582	4.03702
West/Central Africa - Eta/Delta Mix	O	N/A	Excluded from model (low prevalence)	0.682582	4.03702
West/Central Africa - Eta/Delta Mix	S	-22.0768	Included in model	0.682582	4.03702
West/Central Africa - Eta/Delta Mix	V	-40.3492	Included in model	0.682582	4.03702
West/Central Africa - Eta/Delta Mix	mean_monthly_vax_rate	-41.0541	Included in model	0.682582	4.03702
